# Supplementary material for: Genomic Epidemiology of SARS-CoV-2 in Ukraine from May 2022 to March 2024 Reveals Omicron Variant Dynamics
Source: Viruses. 2025 Jul 17;17(7):1000. doi: 10.3390/v17071000 (PMC12298323; doi:10.3390/v17071000)
Supplement: Supplementary file 1 [file viruses-17-01000-s001.zip]

Archive with 1 entries (1 files):
- viruses-3687023-supplementary.xlsx
