# Supplementary material for: Genomic Epidemiology of SARS-CoV-2 in Ukraine from May 2022 to March 2024 Reveals Omicron Variant Dynamics
Source: Viruses. 2025 Jul 17;17(7):1000. doi: 10.3390/v17071000 (PMC12298323; doi:10.3390/v17071000)
Supplement: Supplementary file 1 [file viruses-17-01000-s001.zip › viruses-3687023-supplementary.xlsx]

## Sheet: S1
Table S1: Monthly lineage distribution of 3,598 Ukrainian SARS-CoV-2 samples downloaded from GISAID and used in this study.
Month	BA.1	BA.2 excluding BA.2.75, BA.2.86	BA.2.75	BA.2.86 excluding JN.1	JN.1	BA.4	BA.5	XBB excluding XBB.1.5, EG.5	XBB.1.5	EG.5	other recombinants
2022-05-01		1
2022-06-01	0.105263	0.736842					0.157895
2022-07-01	0.0144928	0.173913				0.0434783	0.768116
2022-08-01		0.040404				0.020202	0.929293				0.010101
2022-09-01						0.015625	0.9375				0.046875
2022-10-01							1
2022-11-01			0.025				0.95	0.025
2022-12-01		0.02	0.078				0.882	0.02
2023-01-01		0.009	0.216				0.709	0.044	0.022
2023-02-01		0.0160428	0.196				0.288	0.261	0.239
2023-03-01		0.00869565	0.13				0.063	0.399	0.393		0.0057971
2023-04-01		0.00503778	0.0377834				0.00503778	0.498741	0.453401
2023-05-01		0.00255754	0.0127877				0.0102302	0.578005	0.396419
2023-06-01			0.020979				0.013986	0.692308	0.265734	0.00699301
2023-07-01							0.12	0.64	0.24
2023-08-01							0.030303	0.787879	0.181818
2023-09-01			0.00465116					0.837209	0.0883721	0.0697674
2023-10-01								0.916	0.032	0.052
2023-11-01				0.00390625	0.0117188			0.941406	0.0195312	0.0234375
2023-12-01				0.0377358	0.0880503			0.830189		0.0440252
2024-01-01				0.0125	0.53125			0.45625
2024-02-01				0.0070922	0.858156			0.12766		0.0070922
2024-03-01					0.984127						0.015873

## Sheet: S2
Table S2. GISAID data availability
strain	gisaid_epi_isl	collection date	region	country	oblast	pangolin_lineage
hCoV-19/Ukraine/72101/2022	EPI_ISL_15727750	2022-09-10	Europe	Ukraine	Zhytomyr region	BA.5.2
hCoV-19/Ukraine/72054/2022	EPI_ISL_15727735	2022-08-25	Europe	Ukraine	Kyiv region	BA.5.2
hCoV-19/Ukraine/72051/2022	EPI_ISL_15727733	2022-08-16	Europe	Ukraine	Kyiv region	BA.5.2
hCoV-19/Ukraine/72198/2022	EPI_ISL_15727748	2022-09-09	Europe	Ukraine	Sumy region	BA.5.2.1
hCoV-19/Ukraine/72189/2022	EPI_ISL_15727746	2022-09-12	Europe	Ukraine	Sumy region	BE.1.1
hCoV-19/Ukraine/72185/2022	EPI_ISL_15727744	2022-09-12	Europe	Ukraine	Sumy region	BA.5.1
hCoV-19/Ukraine/72073/2022	EPI_ISL_15727742	2022-09-08	Europe	Ukraine	Kyiv region	BA.5.1
hCoV-19/Ukraine/72071/2022	EPI_ISL_15727740	2022-09-08	Europe	Ukraine	Kyiv region	BA.5
hCoV-19/Ukraine/72063/2022	EPI_ISL_15727738	2022-08-29	Europe	Ukraine	Kyiv region	BA.5.1.23
hCoV-19/Ukraine/72069/2022	EPI_ISL_15727739	2022-09-05	Europe	Ukraine	Kyiv region	BA.5.2
hCoV-19/Ukraine/72200/2022	EPI_ISL_15389033	2022-09-12	Europe	Ukraine	Sumy region	BE.1.1
hCoV-19/Ukraine/72202/2022	EPI_ISL_15389034	2022-09-12	Europe	Ukraine	Sumy region	BE.1.1
hCoV-19/Ukraine/72197/2022	EPI_ISL_15389031	2022-09-12	Europe	Ukraine	Sumy region	BF.6
hCoV-19/Ukraine/72191/2022	EPI_ISL_15389028	2022-09-12	Europe	Ukraine	Sumy region	BA.5.1.3
hCoV-19/Ukraine/72183/2022	EPI_ISL_15389026	2022-09-12	Europe	Ukraine	Sumy region	BA.5.1.3
hCoV-19/Ukraine/72160/2022	EPI_ISL_15389024	2022-09-06	Europe	Ukraine	Chernihiv Region	BA.5.2
hCoV-19/Ukraine/72164/2022	EPI_ISL_15389025	2022-09-08	Europe	Ukraine	Chernihiv Region	BA.5.2
hCoV-19/Ukraine/72151/2022	EPI_ISL_15389018	2022-09-06	Europe	Ukraine	Chernihiv Region	BA.5.2
hCoV-19/Ukraine/72144/2022	EPI_ISL_15389016	2022-09-05	Europe	Ukraine	Chernihiv Region	BA.5.2.1
hCoV-19/Ukraine/72112/2022	EPI_ISL_15389013	2022-09-12	Europe	Ukraine	Zhytomyr region	BA.5.1
hCoV-19/Ukraine/72107/2022	EPI_ISL_15389011	2022-09-12	Europe	Ukraine	Zhytomyr region	BA.5.1.23
hCoV-19/Ukraine/72104/2022	EPI_ISL_15389009	2022-09-09	Europe	Ukraine	Zhytomyr region	BA.5.1
hCoV-19/Ukraine/72100/2022	EPI_ISL_15389006	2022-09-09	Europe	Ukraine	Zhytomyr region	BA.5.2.1
hCoV-19/Ukraine/72098/2022	EPI_ISL_15389004	2022-09-09	Europe	Ukraine	Zhytomyr region	BA.5.2.1
hCoV-19/Ukraine/72094/2022	EPI_ISL_15389001	2022-09-12	Europe	Ukraine	Zhytomyr region	BA.5.2.20
hCoV-19/Ukraine/72070/2022	EPI_ISL_15388998	2022-09-08	Europe	Ukraine	Kyiv region	BA.5.1
hCoV-19/Ukraine/72057/2022	EPI_ISL_15388992	2022-08-23	Europe	Ukraine	Kyiv region	BA.5.2
hCoV-19/Ukraine/72053/2022	EPI_ISL_15388990	2022-08-16	Europe	Ukraine	Kyiv region	BA.5.1.11
hCoV-19/Ukraine/71938/2022	EPI_ISL_15348940	2022-08-11	Europe	Ukraine	Zakarpattia region	BA.5.2
hCoV-19/Ukraine/71387/2022	EPI_ISL_15348938	2022-07-18	Europe	Ukraine	Volyn region	BA.1
hCoV-19/Ukraine/71839/2022	EPI_ISL_15348936	2022-08-08	Europe	Ukraine	Vinnytsia	BA.5.1.22
hCoV-19/Ukraine/71711/2022	EPI_ISL_15348933	2022-07-29	Europe	Ukraine	Ternopil region	BA.5.1
hCoV-19/Ukraine/71620/2022	EPI_ISL_15348930	2022-08-08	Europe	Ukraine	Lviv region	BA.5.1
hCoV-19/Ukraine/71379/2022	EPI_ISL_15348927	2022-07-27	Europe	Ukraine	Dnipropetrovsk region	AY.46
hCoV-19/Ukraine/71831/2022	EPI_ISL_15348925	2022-07-31	Europe	Ukraine	Chernihiv region	BA.5.1.30
hCoV-19/Ukraine/71457/2022	EPI_ISL_15348924	2022-07-29	Europe	Ukraine	Cherkasy region	BA.5.1
hCoV-19/Ukraine/71974/2022	EPI_ISL_15347723	2022-08-15	Europe	Ukraine	Zhytomyr region	BA.5.1.23
hCoV-19/Ukraine/71872/2022	EPI_ISL_15347709	2022-08-15	Europe	Ukraine	Vinnytsia	BA.5
hCoV-19/Ukraine/71865/2022	EPI_ISL_15347707	2022-08-12	Europe	Ukraine	Vinnytsia	BA.5.1.22
hCoV-19/Ukraine/71980/2022	EPI_ISL_14923354	2022-08-18	Europe	Ukraine	Zhytomyr region	BA.5.2.6
hCoV-19/Ukraine/71982/2022	EPI_ISL_14923355	2022-08-18	Europe	Ukraine	Zhytomyr region	BF.5
hCoV-19/Ukraine/71978/2022	EPI_ISL_14923352	2022-08-18	Europe	Ukraine	Zhytomyr region	BA.5.2.1
hCoV-19/Ukraine/71975/2022	EPI_ISL_14923350	2022-08-17	Europe	Ukraine	Zhytomyr region	BA.5.1.17
hCoV-19/Ukraine/71977/2022	EPI_ISL_14923351	2022-08-18	Europe	Ukraine	Zhytomyr region	BA.5.2.1
hCoV-19/Ukraine/71972/2022	EPI_ISL_14923348	2022-08-16	Europe	Ukraine	Zhytomyr region	BA.5.1.23
hCoV-19/Ukraine/71968/2022	EPI_ISL_14923345	2022-08-15	Europe	Ukraine	Zhytomyr region	BA.2.9
hCoV-19/Ukraine/71966/2022	EPI_ISL_14923343	2022-08-15	Europe	Ukraine	Zhytomyr region	BA.5.1.23
hCoV-19/Ukraine/71967/2022	EPI_ISL_14923344	2022-08-15	Europe	Ukraine	Zhytomyr region	BF.7
hCoV-19/Ukraine/71964/2022	EPI_ISL_14923341	2022-08-15	Europe	Ukraine	Zhytomyr region	BA.5.2.3
hCoV-19/Ukraine/71924/2022	EPI_ISL_14923331	2022-08-15	Europe	Ukraine	Dnipropetrovsk region	BA.5.1.24
hCoV-19/Ukraine/71897/2022	EPI_ISL_14923325	2022-08-11	Europe	Ukraine	Odesa region	BA.5.2
hCoV-19/Ukraine/71873/2022	EPI_ISL_14923315	2022-08-15	Europe	Ukraine	Vinnytsia	BA.5.1.23
hCoV-19/Ukraine/71870/2022	EPI_ISL_14923313	2022-08-15	Europe	Ukraine	Vinnytsia	BA.5
hCoV-19/Ukraine/71866/2022	EPI_ISL_14923310	2022-08-12	Europe	Ukraine	Vinnytsia	BA.5.1.10
hCoV-19/Ukraine/71429/2022	EPI_ISL_14793583	2022-07-28	Europe	Ukraine	Zhytomyr region	BA.5.2.1
hCoV-19/Ukraine/71939/2022	EPI_ISL_14793580	2022-08-11	Europe	Ukraine	Zakarpattia region	BA.2.12.1
hCoV-19/Ukraine/71816/2022	EPI_ISL_14793578	2022-08-10	Europe	Ukraine	Volyn region	BE.1.1
hCoV-19/Ukraine/71937/2022	EPI_ISL_14793579	2022-08-08	Europe	Ukraine	Zakarpattia region	BE.1.1
hCoV-19/Ukraine/71840/2022	EPI_ISL_14793573	2022-08-09	Europe	Ukraine	Vinnytsia	BA.5.1
hCoV-19/Ukraine/71478/2022	EPI_ISL_14793568	2022-08-03	Europe	Ukraine	Sumy region	BA.2.9
hCoV-19/Ukraine/71476/2022	EPI_ISL_14793566	2022-08-02	Europe	Ukraine	Sumy region	BE.1.1
hCoV-19/Ukraine/71954/2022	EPI_ISL_14793563	2022-08-12	Europe	Ukraine	Poltava region	BA.5.2.20
hCoV-19/Ukraine/71885/2022	EPI_ISL_14793560	2022-07-22	Europe	Ukraine	Odesa region	BA.5.1
hCoV-19/Ukraine/71883/2022	EPI_ISL_14793558	2022-07-20	Europe	Ukraine	Odesa region	BA.5.2
hCoV-19/Ukraine/71643/2022	EPI_ISL_14793556	2022-08-07	Europe	Ukraine	Lviv region	BA.5.2.1
hCoV-19/Ukraine/71882/2022	EPI_ISL_14793557	2022-07-13	Europe	Ukraine	Odesa region	BA.5.2
hCoV-19/Ukraine/71449/2022	EPI_ISL_14793550	2022-08-12	Europe	Ukraine	Kyiv region	BF.5
hCoV-19/Ukraine/71442/2022	EPI_ISL_14793548	2022-08-15	Europe	Ukraine	Kyiv region	BE.1.1
hCoV-19/Ukraine/71443/2022	EPI_ISL_14793549	2022-08-03	Europe	Ukraine	Kyiv region	BA.5.1.2
hCoV-19/Ukraine/71425/2022	EPI_ISL_14793545	2022-08-10	Europe	Ukraine	Kyiv region	BA.4.6
hCoV-19/Ukraine/71549/2022	EPI_ISL_14793543	2022-08-04	Europe	Ukraine	Ivano-Frankivsk	BE.1.1
hCoV-19/Ukraine/71535/2022	EPI_ISL_14793540	2022-07-28	Europe	Ukraine	Ivano-Frankivsk	BA.5.1
hCoV-19/Ukraine/71832/2022	EPI_ISL_14793537	2022-08-02	Europe	Ukraine	Chernihiv region	BA.5.1.30
hCoV-19/Ukraine/71454/2022	EPI_ISL_14793534	2022-07-29	Europe	Ukraine	Cherkasy region	BA.5.1
hCoV-19/Ukraine/71709/2022	EPI_ISL_14793571	2022-07-29	Europe	Ukraine	Ternopil region	BA.2
hCoV-19/Ukraine/71143/2022	EPI_ISL_14620288	2022-07-25	Europe	Ukraine	Kyiv region	BA.2
hCoV-19/Ukraine/71036/2022	EPI_ISL_14245470	2022-07-08	Europe	Ukraine	Rivne region	BA.2
hCoV-19/Ukraine/70970/2022	EPI_ISL_14245455	2022-05-05	Europe	Ukraine	Ivano-Frankivsk	BA.2
hCoV-19/Ukraine/71031/2022	EPI_ISL_14598960	2022-07-07	Europe	Ukraine	Dnipropetrovsk region	BA.2
hCoV-19/Ukraine/71032/2022	EPI_ISL_14598961	2022-07-07	Europe	Ukraine	Dnipropetrovsk region	BA.2
hCoV-19/Ukraine/70810/2022	EPI_ISL_14051604	2022-07-05	Europe	Ukraine	Chernivtsi	BE.1.1
hCoV-19/Ukraine/70814/2022	EPI_ISL_14051606	2022-07-05	Europe	Ukraine	Lviv region	BE.1.1
hCoV-19/Ukraine/70817/2022	EPI_ISL_14051607	2022-07-01	Europe	Ukraine	Chernivtsi	BA.2.36
hCoV-19/Ukraine/70821/2022	EPI_ISL_14236286	2022-07-05	Europe	Ukraine	Chernivtsi	BE.1.1
hCoV-19/Ukraine/70820/2022	EPI_ISL_14236285	2022-07-05	Europe	Ukraine	Chernivtsi	BE.1.1
hCoV-19/Ukraine/70822/2022	EPI_ISL_14236287	2022-07-05	Europe	Ukraine	Chernivtsi	BE.1.1
hCoV-19/Ukraine/70990/2022	EPI_ISL_14245456	2022-06-02	Europe	Ukraine	Ivano-Frankivsk	BA.2.11
hCoV-19/Ukraine/70992/2022	EPI_ISL_14245457	2022-06-03	Europe	Ukraine	Sumy region	BA.2.9
hCoV-19/Ukraine/71028/2022	EPI_ISL_14245468	2022-06-16	Europe	Ukraine	Dnipropetrovsk region	BA.2.9
hCoV-19/Ukraine/71005/2022	EPI_ISL_14245461	2022-05-12	Europe	Ukraine	Vinnytsia	BA.2.3
hCoV-19/Ukraine/71009/2022	EPI_ISL_14245462	2022-05-09	Europe	Ukraine	Vinnytsia	BA.2.9
hCoV-19/Ukraine/71013/2022	EPI_ISL_14245464	2022-05-16	Europe	Ukraine	Vinnytsia	BA.2.9
hCoV-19/Ukraine/71014/2022	EPI_ISL_14245465	2022-05-18	Europe	Ukraine	Vinnytsia	BA.2.9
hCoV-19/Ukraine/71041/2022	EPI_ISL_14245473	2022-06-30	Europe	Ukraine	Sumy region	BA.2.9
hCoV-19/Ukraine/71017/2022	EPI_ISL_14245467	2022-06-06	Europe	Ukraine	Dnipropetrovsk region	BA.1.1
hCoV-19/Ukraine/71043/2022	EPI_ISL_14245474	2022-07-04	Europe	Ukraine	Sumy region	BA.2.9
hCoV-19/Ukraine/71038/2022	EPI_ISL_14245471	2022-07-06	Europe	Ukraine	Zaporizhzhia region	BA.4.1
hCoV-19/Ukraine/71006/2022	EPI_ISL_14245484	2022-05-12	Europe	Ukraine	Ivano-Frankivsk	BA.2.9
hCoV-19/Ukraine/71152/2022	EPI_ISL_14503426	2022-07-19	Europe	Ukraine	Chernihiv region	BF.4
hCoV-19/Ukraine/71156/2022	EPI_ISL_14503428	2022-07-25	Europe	Ukraine	Zakarpattia region	BA.4.7
hCoV-19/Ukraine/71122/2022	EPI_ISL_14503423	2022-07-14	Europe	Ukraine	Ternopil region	BF.14
hCoV-19/Ukraine/71355/2022	EPI_ISL_14503438	2022-07-26	Europe	Ukraine	Chernivtsi	BA.5.1.22
hCoV-19/Ukraine/71127/2022	EPI_ISL_14503424	2022-07-09	Europe	Ukraine	Ternopil region	BA.5.1
hCoV-19/Ukraine/71159/2022	EPI_ISL_14503429	2022-07-25	Europe	Ukraine	Zakarpattia region	BA.5.2
hCoV-19/Ukraine/71155/2022	EPI_ISL_14503427	2022-07-28	Europe	Ukraine	Poltava region	BA.5.2
hCoV-19/Ukraine/71160/2022	EPI_ISL_14503430	2022-07-26	Europe	Ukraine	Zakarpattia region	BA.2.12.1
hCoV-19/Ukraine/71316/2022	EPI_ISL_14503435	2022-07-27	Europe	Ukraine	Chernivtsi	BA.5.1
hCoV-19/Ukraine/71170/2022	EPI_ISL_14503432	2022-07-26	Europe	Ukraine	Khmelnytskyi region	BA.2.1
hCoV-19/Ukraine/71262/2022	EPI_ISL_14503434	2022-07-18	Europe	Ukraine	Vinnytsia	BE.1.1
hCoV-19/Ukraine/71331/2022	EPI_ISL_14503436	2022-07-27	Europe	Ukraine	Chernivtsi	BA.5.2.1
hCoV-19/Ukraine/71347/2022	EPI_ISL_14503437	2022-07-26	Europe	Ukraine	Chernivtsi	AY.43
hCoV-19/Ukraine/71264/2022	EPI_ISL_14503439	2022-07-20	Europe	Ukraine	Vinnytsia	BA.5.2
hCoV-19/Ukraine/71266/2022	EPI_ISL_14503440	2022-07-21	Europe	Ukraine	Vinnytsia	BA.5.2
hCoV-19/Ukraine/71315/2022	EPI_ISL_14503443	2022-07-22	Europe	Ukraine	Chernivtsi	BA.5.1
hCoV-19/Ukraine/71348/2022	EPI_ISL_14503444	2022-07-26	Europe	Ukraine	Chernivtsi	BA.5
hCoV-19/Ukraine/71365/2022	EPI_ISL_14503445	2022-07-25	Europe	Ukraine	Chernivtsi	BA.5.2
hCoV-19/Ukraine/71252/2022	EPI_ISL_14503448	2022-07-19	Europe	Ukraine	Kirovohrad region	BE.1
hCoV-19/Ukraine/71366/2022	EPI_ISL_14503446	2022-07-25	Europe	Ukraine	Chernivtsi	BA.5.1.23
hCoV-19/Ukraine/71368/2022	EPI_ISL_14503447	2022-07-25	Europe	Ukraine	Chernivtsi	BE.1.1
hCoV-19/Ukraine/71288/2022	EPI_ISL_14503449	2022-07-21	Europe	Ukraine	Rivne region	BA.5.2
hCoV-19/Ukraine/70999/2022	EPI_ISL_14598927	2022-06-30	Europe	Ukraine	Ivano-Frankivsk	BF.5
hCoV-19/Ukraine/71033/2022	EPI_ISL_14598937	2022-07-08	Europe	Ukraine	Rivne region	BF.5
hCoV-19/Ukraine/71086/2022	EPI_ISL_14598948	2022-07-08	Europe	Ukraine	Odesa region	BE.1.1
hCoV-19/Ukraine/70971/2022	EPI_ISL_14598926	2022-05-05	Europe	Ukraine	Ivano-Frankivsk	BA.2.9
hCoV-19/Ukraine/71021/2022	EPI_ISL_14598934	2022-06-06	Europe	Ukraine	Dnipropetrovsk region	BA.2.9
hCoV-19/Ukraine/71037/2022	EPI_ISL_14598939	2022-06-27	Europe	Ukraine	Zaporizhzhia region	BA.2.9
hCoV-19/Ukraine/70969/2022	EPI_ISL_14598925	2022-05-03	Europe	Ukraine	Ivano-Frankivsk	BA.2.9
hCoV-19/Ukraine/71024/2022	EPI_ISL_14598935	2022-06-15	Europe	Ukraine	Dnipropetrovsk region	BA.1.1
hCoV-19/Ukraine/71035/2022	EPI_ISL_14598938	2022-06-30	Europe	Ukraine	Rivne region	BA.5.1.22
hCoV-19/Ukraine/71016A/2022	EPI_ISL_14598931	2022-06-11	Europe	Ukraine	Dnipropetrovsk region	BA.2.9
hCoV-19/Ukraine/71042/2022	EPI_ISL_14598940	2022-06-30	Europe	Ukraine	Sumy region	BA.2.9
hCoV-19/Ukraine/71059/2022	EPI_ISL_14598944	2022-07-07	Europe	Ukraine	Volyn region	BA.2.12.1
hCoV-19/Ukraine/71083/2022	EPI_ISL_14598947	2022-07-07	Europe	Ukraine	Volyn region	BA.5.1.23
hCoV-19/Ukraine/71091/2022	EPI_ISL_14598950	2022-07-11	Europe	Ukraine	Odesa region	BA.5.2.1
hCoV-19/Ukraine/71008/2022	EPI_ISL_14598957	2022-05-09	Europe	Ukraine	Vinnytsia	BA.2.9
hCoV-19/Ukraine/71026/2022	EPI_ISL_14598959	2022-06-16	Europe	Ukraine	Dnipropetrovsk region	BA.2.9
hCoV-19/Ukraine/71022/2022	EPI_ISL_14598958	2022-06-09	Europe	Ukraine	Dnipropetrovsk region	BA.2.9
hCoV-19/Ukraine/71034/2022	EPI_ISL_14598962	2022-07-08	Europe	Ukraine	Rivne region	BA.5.1
hCoV-19/Ukraine/71164/2022	EPI_ISL_14620292	2022-07-27	Europe	Ukraine	Zakarpattia region	BA.5.2
hCoV-19/Ukraine/71173/2022	EPI_ISL_14620296	2022-07-27	Europe	Ukraine	Khmelnytskyi region	BA.5.2.1
hCoV-19/Ukraine/71114/2022	EPI_ISL_14620284	2022-07-22	Europe	Ukraine	Ternopil region	BA.5.1
hCoV-19/Ukraine/71115/2022	EPI_ISL_14620285	2022-07-25	Europe	Ukraine	Ternopil region	BA.5.2.1
hCoV-19/Ukraine/71138/2022	EPI_ISL_14620287	2022-07-25	Europe	Ukraine	Zaporizhzhia region	BA.5.2.1
hCoV-19/Ukraine/71130/2022	EPI_ISL_14620286	2022-07-19	Europe	Ukraine	Zaporizhzhia region	BA.5.2.1
hCoV-19/Ukraine/71153/2022	EPI_ISL_14620290	2022-07-20	Europe	Ukraine	Chernihiv region	BA.2.9
hCoV-19/Ukraine/71154/2022	EPI_ISL_14620291	2022-07-20	Europe	Ukraine	Chernihiv region	BA.2.9
hCoV-19/Ukraine/71175/2022	EPI_ISL_14620297	2022-07-24	Europe	Ukraine	Khmelnytskyi region	BA.5.2
hCoV-19/Ukraine/71323/2022	EPI_ISL_14620298	2022-07-25	Europe	Ukraine	Chernivtsi	BA.5
hCoV-19/Ukraine/71324/2022	EPI_ISL_14620299	2022-07-27	Europe	Ukraine	Chernivtsi	BA.5
hCoV-19/Ukraine/71332/2022	EPI_ISL_14620300	2022-07-27	Europe	Ukraine	Chernivtsi	BA.5.1
hCoV-19/Ukraine/71253/2022	EPI_ISL_14620305	2022-07-19	Europe	Ukraine	Kirovohrad region	BA.5.2
hCoV-19/Ukraine/71268/2022	EPI_ISL_14620301	2022-07-19	Europe	Ukraine	Vinnytsia	BA.2.3
hCoV-19/Ukraine/71362/2022	EPI_ISL_14620304	2022-07-29	Europe	Ukraine	Chernivtsi	BA.5
hCoV-19/Ukraine/71254/2022	EPI_ISL_14620306	2022-08-01	Europe	Ukraine	Kirovohrad region	BA.5.2
hCoV-19/Ukraine/71899/2022	EPI_ISL_14793538	2022-08-01	Europe	Ukraine	Dnipropetrovsk region	BA.5.1.24
hCoV-19/Ukraine/71459/2022	EPI_ISL_14793536	2022-08-03	Europe	Ukraine	Cherkasy region	BA.5.1
hCoV-19/Ukraine/71618/2022	EPI_ISL_14793554	2022-08-08	Europe	Ukraine	Lviv region	BA.5.1
hCoV-19/Ukraine/71544/2022	EPI_ISL_14793541	2022-08-02	Europe	Ukraine	Ivano-Frankivsk	BE.1
hCoV-19/Ukraine/71900/2022	EPI_ISL_14793539	2022-08-02	Europe	Ukraine	Dnipropetrovsk region	BA.5.2
hCoV-19/Ukraine/71439/2022	EPI_ISL_14793546	2022-08-03	Europe	Ukraine	Kyiv region	BE.1.1
hCoV-19/Ukraine/71545/2022	EPI_ISL_14793542	2022-08-03	Europe	Ukraine	Ivano-Frankivsk	BA.5.2
hCoV-19/Ukraine/71614/2022	EPI_ISL_14793553	2022-08-09	Europe	Ukraine	Lviv region	BA.4
hCoV-19/Ukraine/71812/2022	EPI_ISL_14793574	2022-08-09	Europe	Ukraine	Volyn region	BA.5.2.1
hCoV-19/Ukraine/71475/2022	EPI_ISL_14793565	2022-07-29	Europe	Ukraine	Sumy region	BA.5.5
hCoV-19/Ukraine/71612/2022	EPI_ISL_14793544	2022-08-11	Europe	Ukraine	Ivano-Frankivsk	BA.5.1
hCoV-19/Ukraine/71815/2022	EPI_ISL_14793577	2022-08-10	Europe	Ukraine	Volyn region	BA.5.5
hCoV-19/Ukraine/71441/2022	EPI_ISL_14793547	2022-08-15	Europe	Ukraine	Kyiv region	BA.5.2
hCoV-19/Ukraine/71952/2022	EPI_ISL_14793562	2022-08-04	Europe	Ukraine	Poltava region	BA.5.1
hCoV-19/Ukraine/71837/2022	EPI_ISL_14793572	2022-08-08	Europe	Ukraine	Vinnytsia	BA.5
hCoV-19/Ukraine/71619/2022	EPI_ISL_14793555	2022-08-08	Europe	Ukraine	Lviv region	BA.5.1.3
hCoV-19/Ukraine/71951/2022	EPI_ISL_14793561	2022-08-04	Europe	Ukraine	Poltava region	BA.5.1
hCoV-19/Ukraine/71884/2022	EPI_ISL_14793559	2022-07-20	Europe	Ukraine	Odesa region	BA.5.2.1
hCoV-19/Ukraine/71426/2022	EPI_ISL_14793582	2022-07-22	Europe	Ukraine	Zhytomyr region	BA.5.1
hCoV-19/Ukraine/71706/2022	EPI_ISL_14793569	2022-07-28	Europe	Ukraine	Ternopil region	BA.5.1
hCoV-19/Ukraine/71813/2022	EPI_ISL_14793575	2022-08-09	Europe	Ukraine	Volyn region	BE.1.1
hCoV-19/Ukraine/71940/2022	EPI_ISL_14793581	2022-08-09	Europe	Ukraine	Zakarpattia region	BA.5.2
hCoV-19/Ukraine/71864/2022	EPI_ISL_14923309	2022-08-11	Europe	Ukraine	Vinnytsia	BA.5.1
hCoV-19/Ukraine/71863/2022	EPI_ISL_14923308	2022-08-12	Europe	Ukraine	Vinnytsia	BA.5
hCoV-19/Ukraine/71867/2022	EPI_ISL_14923311	2022-08-12	Europe	Ukraine	Vinnytsia	BA.5.2
hCoV-19/Ukraine/71869/2022	EPI_ISL_14923312	2022-08-15	Europe	Ukraine	Vinnytsia	BA.5.2.16
hCoV-19/Ukraine/71912/2022	EPI_ISL_14923329	2022-08-08	Europe	Ukraine	Dnipropetrovsk region	BA.2.9
hCoV-19/Ukraine/71946/2022	EPI_ISL_14923333	2022-08-12	Europe	Ukraine	Zakarpattia Region	BA.5.5
hCoV-19/Ukraine/71887/2022	EPI_ISL_14923316	2022-07-28	Europe	Ukraine	Odesa region	BA.4
hCoV-19/Ukraine/71888/2022	EPI_ISL_14923317	2022-08-09	Europe	Ukraine	Odesa region	BA.5.2.1
hCoV-19/Ukraine/71889/2022	EPI_ISL_14923318	2022-08-09	Europe	Ukraine	Odesa region	BA.5.2.1
hCoV-19/Ukraine/71890/2022	EPI_ISL_14923319	2022-08-09	Europe	Ukraine	Odesa region	BA.5.2.21
hCoV-19/Ukraine/71962/2022	EPI_ISL_14923339	2022-08-12	Europe	Ukraine	Zhytomyr region	BA.5.2.1
hCoV-19/Ukraine/71963/2022	EPI_ISL_14923340	2022-08-11	Europe	Ukraine	Zhytomyr region	BF.7
hCoV-19/Ukraine/71892/2022	EPI_ISL_14923320	2022-08-09	Europe	Ukraine	Odesa region	BA.5.2.21
hCoV-19/Ukraine/71949/2022	EPI_ISL_14923336	2022-08-11	Europe	Ukraine	Zakarpattia Region	BA.5.2.20
hCoV-19/Ukraine/71893/2022	EPI_ISL_14923321	2022-08-09	Europe	Ukraine	Odesa region	BA.5.2
hCoV-19/Ukraine/71895/2022	EPI_ISL_14923323	2022-08-09	Europe	Ukraine	Odesa region	BA.5.2
hCoV-19/Ukraine/71896/2022	EPI_ISL_14923324	2022-08-11	Europe	Ukraine	Odesa region	BA.5.2.21
hCoV-19/Ukraine/71898/2022	EPI_ISL_14923326	2022-08-12	Europe	Ukraine	Dnipropetrovsk region	BA.5.2.1
hCoV-19/Ukraine/71969/2022	EPI_ISL_14923346	2022-08-15	Europe	Ukraine	Zhytomyr region	BA.5.2.1
hCoV-19/Ukraine/71921/2022	EPI_ISL_14923330	2022-08-15	Europe	Ukraine	Dnipropetrovsk region	BA.5.2
hCoV-19/Ukraine/71948/2022	EPI_ISL_14923335	2022-08-12	Europe	Ukraine	Zakarpattia Region	XAZ
hCoV-19/Ukraine/71959/2022	EPI_ISL_14923337	2022-08-09	Europe	Ukraine	Zhytomyr region	BA.5.2.1
hCoV-19/Ukraine/71961/2022	EPI_ISL_14923338	2022-08-12	Europe	Ukraine	Zhytomyr region	BA.5.2.1
hCoV-19/Ukraine/71965/2022	EPI_ISL_14923342	2022-08-15	Europe	Ukraine	Zhytomyr region	BA.5.1.23
hCoV-19/Ukraine/71971/2022	EPI_ISL_14923347	2022-08-16	Europe	Ukraine	Zhytomyr region	BA.5.2
hCoV-19/Ukraine/71973/2022	EPI_ISL_14923349	2022-08-17	Europe	Ukraine	Zhytomyr region	BA.5.1.23
hCoV-19/Ukraine/71868/2022	EPI_ISL_15347708	2022-08-12	Europe	Ukraine	Vinnytsia	BA.5.2
hCoV-19/Ukraine/71875/2022	EPI_ISL_15347710	2022-08-15	Europe	Ukraine	Vinnytsia	BA.5.2
hCoV-19/Ukraine/71877/2022	EPI_ISL_15347711	2022-08-15	Europe	Ukraine	Vinnytsia	BA.5.1.22
hCoV-19/Ukraine/71891/2022	EPI_ISL_15347712	2022-08-09	Europe	Ukraine	Odesa region	BA.5.2
hCoV-19/Ukraine/71976/2022	EPI_ISL_15347724	2022-08-18	Europe	Ukraine	Zhytomyr region	BA.5.2.1
hCoV-19/Ukraine/71901/2022	EPI_ISL_15348929	2022-08-03	Europe	Ukraine	Dnipropetrovsk region	AY.46
hCoV-19/Ukraine/71376/2022	EPI_ISL_15348926	2022-07-26	Europe	Ukraine	Dnipropetrovsk region	AY.46
hCoV-19/Ukraine/71382/2022	EPI_ISL_15348928	2022-07-29	Europe	Ukraine	Dnipropetrovsk region	AY.46
hCoV-19/Ukraine/71644/2022	EPI_ISL_15348931	2022-08-06	Europe	Ukraine	Lviv region	BA.5.2
hCoV-19/Ukraine/71953/2022	EPI_ISL_15348932	2022-08-09	Europe	Ukraine	Poltava region	BE.1
hCoV-19/Ukraine/71712/2022	EPI_ISL_15348934	2022-07-29	Europe	Ukraine	Ternopil region	BA.5.1
hCoV-19/Ukraine/71838/2022	EPI_ISL_15348935	2022-08-09	Europe	Ukraine	Vinnytsia	BA.5.1
hCoV-19/Ukraine/71841/2022	EPI_ISL_15348937	2022-08-08	Europe	Ukraine	Vinnytsia	BA.5.1.22
hCoV-19/Ukraine/71935/2022	EPI_ISL_15348939	2022-08-07	Europe	Ukraine	Zakarpattia region	BF.5
hCoV-19/Ukraine/72096/2022	EPI_ISL_15389003	2022-09-10	Europe	Ukraine	Zhytomyr region	BA.5.1.23
hCoV-19/Ukraine/72095/2022	EPI_ISL_15389002	2022-09-12	Europe	Ukraine	Zhytomyr region	BA.5.1.23
hCoV-19/Ukraine/72074/2022	EPI_ISL_15388999	2022-09-07	Europe	Ukraine	Kyiv region	BA.5.2.62
hCoV-19/Ukraine/72142/2022	EPI_ISL_15389014	2022-09-05	Europe	Ukraine	Chernihiv Region	BA.5.1
hCoV-19/Ukraine/72152/2022	EPI_ISL_15389019	2022-09-06	Europe	Ukraine	Chernihiv Region	BA.5.2.1
hCoV-19/Ukraine/72093/2022	EPI_ISL_15389000	2022-09-12	Europe	Ukraine	Zhytomyr region	BA.5.1.23
hCoV-19/Ukraine/72154/2022	EPI_ISL_15389020	2022-09-06	Europe	Ukraine	Chernihiv Region	BA.5.2
hCoV-19/Ukraine/72056/2022	EPI_ISL_15388991	2022-08-23	Europe	Ukraine	Kyiv region	BA.5.2.18
hCoV-19/Ukraine/72060/2022	EPI_ISL_15388993	2022-08-27	Europe	Ukraine	Kyiv region	BA.5.2
hCoV-19/Ukraine/72061/2022	EPI_ISL_15388994	2022-08-30	Europe	Ukraine	Kyiv region	BA.5.1.2
hCoV-19/Ukraine/72064/2022	EPI_ISL_15388995	2022-08-30	Europe	Ukraine	Kyiv region	BA.5.2
hCoV-19/Ukraine/72067/2022	EPI_ISL_15388996	2022-09-01	Europe	Ukraine	Kyiv region	BA.5.1
hCoV-19/Ukraine/72068/2022	EPI_ISL_15388997	2022-09-06	Europe	Ukraine	Kyiv region	BA.4
hCoV-19/Ukraine/72102/2022	EPI_ISL_15389007	2022-09-11	Europe	Ukraine	Zhytomyr region	BA.5.1.23
hCoV-19/Ukraine/72106/2022	EPI_ISL_15389010	2022-09-12	Europe	Ukraine	Zhytomyr region	BA.5.2
hCoV-19/Ukraine/72099/2022	EPI_ISL_15389005	2022-09-09	Europe	Ukraine	Zhytomyr region	BA.5.1.23
hCoV-19/Ukraine/72159/2022	EPI_ISL_15389023	2022-09-07	Europe	Ukraine	Chernihiv Region	BA.5.2.1
hCoV-19/Ukraine/72103/2022	EPI_ISL_15389008	2022-09-12	Europe	Ukraine	Zhytomyr region	BA.5.2.1
hCoV-19/Ukraine/72143/2022	EPI_ISL_15389015	2022-09-05	Europe	Ukraine	Chernihiv Region	BA.5.2.1
hCoV-19/Ukraine/72110/2022	EPI_ISL_15389012	2022-09-12	Europe	Ukraine	Zhytomyr region	BA.5.2.1
hCoV-19/Ukraine/72147/2022	EPI_ISL_15389017	2022-09-06	Europe	Ukraine	Chernihiv Region	BA.5.1.3
hCoV-19/Ukraine/72155/2022	EPI_ISL_15389021	2022-09-06	Europe	Ukraine	Chernihiv Region	BF.7
hCoV-19/Ukraine/72157/2022	EPI_ISL_15389022	2022-09-06	Europe	Ukraine	Chernihiv Region	BA.5.2
hCoV-19/Ukraine/72184/2022	EPI_ISL_15389027	2022-09-12	Europe	Ukraine	Sumy region	BA.5.1.3
hCoV-19/Ukraine/72196/2022	EPI_ISL_15389030	2022-09-12	Europe	Ukraine	Sumy region	BF.6
hCoV-19/Ukraine/72193/2022	EPI_ISL_15389029	2022-09-10	Europe	Ukraine	Sumy region	BA.5.1.3
hCoV-19/Ukraine/72199/2022	EPI_ISL_15389032	2022-09-12	Europe	Ukraine	Sumy region	BA.5.2.1
hCoV-19/Ukraine/71012/2022	EPI_ISL_14245463	2022-05-16	Europe	Ukraine	Vinnytsia	BA.2.3
hCoV-19/Ukraine/72190/2022	EPI_ISL_15727747	2022-09-12	Europe	Ukraine	Sumy region	BE.1.1
hCoV-19/Ukraine/72145/2022	EPI_ISL_15727729	2022-09-05	Europe	Ukraine	Chernihiv Region	BA.5.2.26
hCoV-19/Ukraine/72150/2022	EPI_ISL_15727731	2022-09-06	Europe	Ukraine	Chernihiv Region	BA.5.1.3
hCoV-19/Ukraine/72162/2022	EPI_ISL_15727732	2022-09-07	Europe	Ukraine	Chernihiv Region	BA.5.1.3
hCoV-19/Ukraine/72052/2022	EPI_ISL_15727734	2022-08-17	Europe	Ukraine	Kyiv region	BA.5.2
hCoV-19/Ukraine/72059/2022	EPI_ISL_15727736	2022-08-22	Europe	Ukraine	Kyiv region	BA.5.2
hCoV-19/Ukraine/72062/2022	EPI_ISL_15727737	2022-08-29	Europe	Ukraine	Kyiv region	BA.5.1
hCoV-19/Ukraine/72072/2022	EPI_ISL_15727741	2022-09-07	Europe	Ukraine	Kyiv region	BA.5.1
hCoV-19/Ukraine/72182/2022	EPI_ISL_15727743	2022-09-12	Europe	Ukraine	Sumy region	BE.1.1
hCoV-19/Ukraine/72187/2022	EPI_ISL_15727745	2022-09-12	Europe	Ukraine	Sumy region	BA.5.2.1
hCoV-19/Ukraine/72201/2022	EPI_ISL_15727749	2022-09-12	Europe	Ukraine	Sumy region	BA.5.2
hCoV-19/Ukraine/72105/2022	EPI_ISL_15727751	2022-09-10	Europe	Ukraine	Zhytomyr region	BE.1.1
hCoV-19/Ukraine/72113/2022	EPI_ISL_15727752	2022-09-12	Europe	Ukraine	Zhytomyr region	BA.5.1.23
hCoV-19/Ukraine/71015/2022	EPI_ISL_14245466	2022-05-19	Europe	Ukraine	Vinnytsia	BA.2.9
hCoV-19/Ukraine/71040/2022	EPI_ISL_14245472	2022-06-24	Europe	Ukraine	Sumy region	BA.2.9
hCoV-19/Ukraine/71090/2022	EPI_ISL_14245482	2022-07-08	Europe	Ukraine	Odesa region	BA.5.1
hCoV-19/Ukraine/71089/2022	EPI_ISL_14245481	2022-06-20	Europe	Ukraine	Odesa region	BA.5.2
hCoV-19/Ukraine/70809/2022	EPI_ISL_14051603	2022-07-05	Europe	Ukraine	Chernivtsi	BE.1.1
hCoV-19/Ukraine/71087/2022	EPI_ISL_14598949	2022-05-17	Europe	Ukraine	Odesa region	BA.2
hCoV-19/Ukraine/73394/2023	EPI_ISL_16832082	2023-01-04	Europe	Ukraine	Kharkiv region	BQ.1.10
hCoV-19/Ukraine/71161/2022	EPI_ISL_14503431	2022-07-19	Europe	Ukraine	Zakarpattia region	BA.2
hCoV-19/Ukraine/73624/2023	EPI_ISL_16846090	2023-01-13	Europe	Ukraine	Zaporizhzhya region	BF.7
hCoV-19/Ukraine/72462/2022	EPI_ISL_16396803	2022-10-04	Europe	Ukraine	Cherkasy region	BA.5.1.5
hCoV-19/Ukraine/72510/2022	EPI_ISL_16396805	2022-10-04	Europe	Ukraine	Vinnytsia	BA.5.1
hCoV-19/Ukraine/72511/2022	EPI_ISL_16396806	2022-10-04	Europe	Ukraine	Vinnytsia	BA.5.2.1
hCoV-19/Ukraine/72513/2022	EPI_ISL_16396808	2022-10-04	Europe	Ukraine	Vinnytsia	BA.5.2
hCoV-19/Ukraine/72564/2022	EPI_ISL_16396814	2022-10-04	Europe	Ukraine	Kyiv region	BA.5.2
hCoV-19/Ukraine/72600/2022	EPI_ISL_16396815	2022-10-07	Europe	Ukraine	Lviv region	BA.5.1
hCoV-19/Ukraine/72656/2022	EPI_ISL_16396820	2022-10-06	Europe	Ukraine	Rivne region	BA.5.2.1
hCoV-19/Ukraine/72704/2022	EPI_ISL_16396828	2022-10-06	Europe	Ukraine	Poltava region	BA.5.2
hCoV-19/Ukraine/72414/2022	EPI_ISL_16396799	2022-10-05	Europe	Ukraine	Kyiv region	BA.5.2
hCoV-19/Ukraine/72515/2022	EPI_ISL_16396809	2022-10-03	Europe	Ukraine	Vinnytsia	BA.5.2.1
hCoV-19/Ukraine/72650/2022	EPI_ISL_16396819	2022-10-10	Europe	Ukraine	Rivne region	BA.5.2.34
hCoV-19/Ukraine/72651/2022	EPI_ISL_16396824	2022-10-10	Europe	Ukraine	Rivne region	BA.5.2.1
hCoV-19/Ukraine/72415/2022	EPI_ISL_16396800	2022-10-05	Europe	Ukraine	Kyiv region	BF.7
hCoV-19/Ukraine/72416/2022	EPI_ISL_16396801	2022-10-05	Europe	Ukraine	Kyiv region	BA.5.2.1
hCoV-19/Ukraine/72417/2022	EPI_ISL_16396802	2022-10-05	Europe	Ukraine	Kyiv region	BA.5.2.1
hCoV-19/Ukraine/72517/2022	EPI_ISL_16396811	2022-10-03	Europe	Ukraine	Vinnytsia	BA.5.2.1
hCoV-19/Ukraine/72464/2022	EPI_ISL_16396804	2022-10-03	Europe	Ukraine	Cherkasy region	BF.36
hCoV-19/Ukraine/72560/2022	EPI_ISL_16396812	2022-10-04	Europe	Ukraine	Kyiv region	BA.5.2.1
hCoV-19/Ukraine/72652/2022	EPI_ISL_16396821	2022-10-10	Europe	Ukraine	Rivne region	BE.1.1
hCoV-19/Ukraine/72512/2022	EPI_ISL_16396807	2022-10-04	Europe	Ukraine	Vinnytsia	BF.10
hCoV-19/Ukraine/72563/2022	EPI_ISL_16396813	2022-10-05	Europe	Ukraine	Kyiv region	BA.5.2.1
hCoV-19/Ukraine/72607/2022	EPI_ISL_16396818	2022-10-06	Europe	Ukraine	Lviv region	BA.5.2
hCoV-19/Ukraine/72516/2022	EPI_ISL_16396810	2022-10-03	Europe	Ukraine	Vinnytsia	BF.28
hCoV-19/Ukraine/72605/2022	EPI_ISL_16396817	2022-10-07	Europe	Ukraine	Lviv region	BA.5.1
hCoV-19/Ukraine/72654/2022	EPI_ISL_16396822	2022-10-07	Europe	Ukraine	Rivne region	BA.5.2.1
hCoV-19/Ukraine/72602/2022	EPI_ISL_16396816	2022-10-07	Europe	Ukraine	Lviv region	BA.5.2.1
hCoV-19/Ukraine/72655/2022	EPI_ISL_16396823	2022-10-07	Europe	Ukraine	Rivne region	BA.5.2.1
hCoV-19/Ukraine/72700/2022	EPI_ISL_16396825	2022-10-05	Europe	Ukraine	Poltava region	BA.5.1
hCoV-19/Ukraine/72701/2022	EPI_ISL_16396826	2022-10-03	Europe	Ukraine	Poltava region	BA.5.1
hCoV-19/Ukraine/72702/2022	EPI_ISL_16396827	2022-10-05	Europe	Ukraine	Poltava region	BA.5.1
hCoV-19/Ukraine/72706/2022	EPI_ISL_16396829	2022-10-07	Europe	Ukraine	Poltava region	BA.5.2.28
hCoV-19/Ukraine/72750/2022	EPI_ISL_16396830	2022-10-07	Europe	Ukraine	Dnipropetrovskyi Region	BF.5
hCoV-19/Ukraine/72752/2022	EPI_ISL_16396831	2022-10-05	Europe	Ukraine	Dnipropetrovskyi Region	BA.5.2.3
hCoV-19/Ukraine/72753/2022	EPI_ISL_16396832	2022-10-05	Europe	Ukraine	Dnipropetrovskyi Region	BA.5.2
hCoV-19/Ukraine/72754/2022	EPI_ISL_16396833	2022-10-06	Europe	Ukraine	Dnipropetrovskyi Region	BA.5.2
hCoV-19/Ukraine/72488/2022	EPI_ISL_16399165	2022-10-07	Europe	Ukraine	Cherkasy region	BA.5.1
hCoV-19/Ukraine/72491/2022	EPI_ISL_16399166	2022-10-07	Europe	Ukraine	Cherkasy region	BA.5.2
hCoV-19/Ukraine/72613/2022	EPI_ISL_16399173	2022-10-05	Europe	Ukraine	Lviv region	BA.5.2
hCoV-19/Ukraine/72590/2022	EPI_ISL_16399171	2022-10-06	Europe	Ukraine	Kyiv region	BA.5.2
hCoV-19/Ukraine/72518/2022	EPI_ISL_16399167	2022-10-03	Europe	Ukraine	Vinnytsia	BA.5.2
hCoV-19/Ukraine/72715/2022	EPI_ISL_16399176	2022-10-04	Europe	Ukraine	Poltava region	BA.5.1
hCoV-19/Ukraine/72800/2022	EPI_ISL_16399184	2022-10-05	Europe	Ukraine	Chernihiv Region	BF.7
hCoV-19/Ukraine/72486/2022	EPI_ISL_16399164	2022-10-07	Europe	Ukraine	Cherkasy region	BF.7
hCoV-19/Ukraine/72591/2022	EPI_ISL_16399172	2022-10-06	Europe	Ukraine	Kyiv region	BA.5.2
hCoV-19/Ukraine/72719/2022	EPI_ISL_16399179	2022-10-06	Europe	Ukraine	Poltava region	BA.5.2.20
hCoV-19/Ukraine/72766/2022	EPI_ISL_16399182	2022-10-10	Europe	Ukraine	Dnipropetrovskyi Region	BF.14
hCoV-19/Ukraine/72520/2022	EPI_ISL_16399168	2022-10-06	Europe	Ukraine	Vinnytsia	BA.5.1.3
hCoV-19/Ukraine/72718/2022	EPI_ISL_16399178	2022-10-05	Europe	Ukraine	Poltava region	BA.5.2
hCoV-19/Ukraine/72901/2022	EPI_ISL_16399198	2022-10-19	Europe	Ukraine	Kharkiv Region	BA.5.2
hCoV-19/Ukraine/72521/2022	EPI_ISL_16399169	2022-10-06	Europe	Ukraine	Vinnytsia	BA.5.2.1
hCoV-19/Ukraine/72615/2022	EPI_ISL_16399174	2022-10-05	Europe	Ukraine	Lviv region	BA.5.2.1
hCoV-19/Ukraine/72804/2022	EPI_ISL_16399187	2022-10-05	Europe	Ukraine	Chernihiv Region	BA.5.2
hCoV-19/Ukraine/72855/2022	EPI_ISL_16399192	2022-09-30	Europe	Ukraine	Odesa region	XAZ
hCoV-19/Ukraine/72522/2022	EPI_ISL_16399170	2022-10-05	Europe	Ukraine	Vinnytsia	BF.7
hCoV-19/Ukraine/72803/2022	EPI_ISL_16399186	2022-10-05	Europe	Ukraine	Chernihiv Region	BA.5.1.3
hCoV-19/Ukraine/72902/2022	EPI_ISL_16399199	2022-10-19	Europe	Ukraine	Kharkiv Region	BF.6
hCoV-19/Ukraine/72665/2022	EPI_ISL_16399175	2022-10-05	Europe	Ukraine	Rivne region	BF.14
hCoV-19/Ukraine/72716/2022	EPI_ISL_16399177	2022-10-04	Europe	Ukraine	Poltava region	BA.5.2.20
hCoV-19/Ukraine/72851/2022	EPI_ISL_16399189	2022-09-29	Europe	Ukraine	Odesa region	BA.5.2
hCoV-19/Ukraine/72859/2022	EPI_ISL_16399194	2022-09-30	Europe	Ukraine	Odesa region	BA.5.1
hCoV-19/Ukraine/72762/2022	EPI_ISL_16399180	2022-10-11	Europe	Ukraine	Dnipropetrovskyi Region	BA.5.2.3
hCoV-19/Ukraine/72850/2022	EPI_ISL_16399188	2022-09-29	Europe	Ukraine	Odesa region	BA.5.2
hCoV-19/Ukraine/72860/2022	EPI_ISL_16399195	2022-09-30	Europe	Ukraine	Odesa region	XAZ
hCoV-19/Ukraine/72905/2022	EPI_ISL_16399202	2022-10-19	Europe	Ukraine	Kharkiv Region	BA.5.2.58
hCoV-19/Ukraine/72764/2022	EPI_ISL_16399181	2022-10-10	Europe	Ukraine	Dnipropetrovskyi Region	BA.5.2.1
hCoV-19/Ukraine/72856/2022	EPI_ISL_16399193	2022-09-30	Europe	Ukraine	Odesa region	BA.5.2.1
hCoV-19/Ukraine/72853/2022	EPI_ISL_16399190	2022-09-30	Europe	Ukraine	Odesa region	XAZ
hCoV-19/Ukraine/72861/2022	EPI_ISL_16399196	2022-09-30	Europe	Ukraine	Odesa region	BA.5.1
hCoV-19/Ukraine/72854/2022	EPI_ISL_16399191	2022-09-30	Europe	Ukraine	Odesa region	BA.5.1
hCoV-19/Ukraine/72903/2022	EPI_ISL_16399200	2022-10-19	Europe	Ukraine	Kharkiv Region	BA.5.2
hCoV-19/Ukraine/72906/2022	EPI_ISL_16399203	2022-10-19	Europe	Ukraine	Kharkiv Region	BE.1.1
hCoV-19/Ukraine/72900/2022	EPI_ISL_16399197	2022-10-19	Europe	Ukraine	Kharkiv Region	BA.5.2
hCoV-19/Ukraine/72907/2022	EPI_ISL_16399204	2022-10-19	Europe	Ukraine	Kharkiv Region	BA.5.2.58
hCoV-19/Ukraine/72904/2022	EPI_ISL_16399201	2022-10-19	Europe	Ukraine	Kharkiv Region	BA.5.2
hCoV-19/Ukraine/72945/2022	EPI_ISL_16399207	2022-10-07	Europe	Ukraine	Mykolaiv Region	BA.5.1
hCoV-19/Ukraine/72941/2022	EPI_ISL_16399205	2022-10-06	Europe	Ukraine	Mykolaiv Region	BF.7
hCoV-19/Ukraine/72947/2022	EPI_ISL_16399208	2022-10-07	Europe	Ukraine	Mykolaiv Region	BA.5.1.10
hCoV-19/Ukraine/72943/2022	EPI_ISL_16399206	2022-10-07	Europe	Ukraine	Mykolaiv Region	BF.7
hCoV-19/Ukraine/72966/2022	EPI_ISL_16399209	2022-10-11	Europe	Ukraine	Mykolaiv Region	BA.5.2
hCoV-19/Ukraine/72601/2022	EPI_ISL_16446881	2022-10-07	Europe	Ukraine	Lviv region	BA.5.2
hCoV-19/Ukraine/72653/2022	EPI_ISL_16446883	2022-10-10	Europe	Ukraine	Rivne region	BA.5.2.1
hCoV-19/Ukraine/72755/2022	EPI_ISL_16446886	2022-10-05	Europe	Ukraine	Dnipropetrovskyi Region	BA.5.1.2
hCoV-19/Ukraine/72463/2022	EPI_ISL_16446876	2022-10-03	Europe	Ukraine	Cherkasy region	BA.5.2.1
hCoV-19/Ukraine/72466/2022	EPI_ISL_16446877	2022-10-08	Europe	Ukraine	Cherkasy region	BA.5.1
hCoV-19/Ukraine/72604/2022	EPI_ISL_16446882	2022-10-07	Europe	Ukraine	Lviv region	BA.5.1
hCoV-19/Ukraine/72751/2022	EPI_ISL_16446889	2022-10-06	Europe	Ukraine	Dnipropetrovskyi Region	BA.5.2.3
hCoV-19/Ukraine/72467/2022	EPI_ISL_16446878	2022-10-08	Europe	Ukraine	Cherkasy region	BF.7
hCoV-19/Ukraine/72562/2022	EPI_ISL_16446879	2022-10-04	Europe	Ukraine	Kyiv region	BA.5.2
hCoV-19/Ukraine/72566/2022	EPI_ISL_16446880	2022-10-04	Europe	Ukraine	Kyiv region	BA.5.1
hCoV-19/Ukraine/72703/2022	EPI_ISL_16446884	2022-10-06	Europe	Ukraine	Poltava region	BA.5.2
hCoV-19/Ukraine/72756/2022	EPI_ISL_16446887	2022-10-05	Europe	Ukraine	Dnipropetrovskyi Region	BA.5.2
hCoV-19/Ukraine/72717/2022	EPI_ISL_16458758	2022-10-03	Europe	Ukraine	Poltava region	BA.5.1.23
hCoV-19/Ukraine/72765/2022	EPI_ISL_16458760	2022-10-10	Europe	Ukraine	Dnipropetrovskyi Region	BA.5.2.1
hCoV-19/Ukraine/72593/2022	EPI_ISL_16458755	2022-10-07	Europe	Ukraine	Kyiv region	BA.5.2
hCoV-19/Ukraine/72493/2022	EPI_ISL_16458753	2022-10-07	Europe	Ukraine	Cherkasy region	BA.5.1
hCoV-19/Ukraine/72519/2022	EPI_ISL_16458754	2022-10-04	Europe	Ukraine	Vinnytsia	BA.5
hCoV-19/Ukraine/72802/2022	EPI_ISL_16458764	2022-10-05	Europe	Ukraine	Chernihiv Region	BA.5.1.3
hCoV-19/Ukraine/72862/2022	EPI_ISL_16458768	2022-10-03	Europe	Ukraine	Odesa region	BF.7
hCoV-19/Ukraine/72490/2022	EPI_ISL_16458751	2022-10-07	Europe	Ukraine	Cherkasy region	BA.5.1
hCoV-19/Ukraine/72492/2022	EPI_ISL_16458752	2022-10-07	Europe	Ukraine	Cherkasy region	BA.5.2.1
hCoV-19/Ukraine/72769/2022	EPI_ISL_16458762	2022-10-11	Europe	Ukraine	Dnipropetrovskyi Region	BA.5.1
hCoV-19/Ukraine/72712/2022	EPI_ISL_16458756	2022-10-03	Europe	Ukraine	Poltava region	BA.5.2
hCoV-19/Ukraine/72857/2022	EPI_ISL_16458766	2022-09-30	Europe	Ukraine	Odesa region	BA.5.1
hCoV-19/Ukraine/72763/2022	EPI_ISL_16458759	2022-10-11	Europe	Ukraine	Dnipropetrovskyi Region	BA.5.2
hCoV-19/Ukraine/72768/2022	EPI_ISL_16458761	2022-10-10	Europe	Ukraine	Dnipropetrovskyi Region	BA.5.2
hCoV-19/Ukraine/72771/2022	EPI_ISL_16458763	2022-10-11	Europe	Ukraine	Dnipropetrovskyi Region	BA.5.2.1
hCoV-19/Ukraine/72968/2022	EPI_ISL_16458771	2022-10-11	Europe	Ukraine	Mykolaiv Region	BA.5.2
hCoV-19/Ukraine/72852/2022	EPI_ISL_16458765	2022-09-29	Europe	Ukraine	Odesa region	BA.5.2
hCoV-19/Ukraine/72858/2022	EPI_ISL_16458767	2022-09-30	Europe	Ukraine	Odesa region	BA.5.1
hCoV-19/Ukraine/72948/2022	EPI_ISL_16458769	2022-10-07	Europe	Ukraine	Mykolaiv Region	BF.7
hCoV-19/Ukraine/72957/2022	EPI_ISL_16458770	2022-10-09	Europe	Ukraine	Mykolaiv Region	BA.5.1.5
hCoV-19/Ukraine/72262/2022	EPI_ISL_16507112	2022-10-04	Europe	Ukraine	Zaporizhzhia region	BA.5.2.1
hCoV-19/Ukraine/72310/2022	EPI_ISL_16507115	2022-10-07	Europe	Ukraine	Kirovohrad region	BA.5.2
hCoV-19/Ukraine/72361/2022	EPI_ISL_16507123	2022-10-03	Europe	Ukraine	Chernivtsi	BA.5.2
hCoV-19/Ukraine/72261/2022	EPI_ISL_16507111	2022-10-04	Europe	Ukraine	Zaporizhzhia region	BF.7
hCoV-19/Ukraine/72266/2022	EPI_ISL_16507114	2022-10-04	Europe	Ukraine	Zaporizhzhia region	BA.5.2.1
hCoV-19/Ukraine/72413/2022	EPI_ISL_16507129	2022-10-05	Europe	Ukraine	Kyiv region	BA.5.2
hCoV-19/Ukraine/72311/2022	EPI_ISL_16507116	2022-10-03	Europe	Ukraine	Kirovohrad region	BE.1.1
hCoV-19/Ukraine/72410/2022	EPI_ISL_16507126	2022-10-05	Europe	Ukraine	Kyiv region	BA.5.1.3
hCoV-19/Ukraine/73100/2022	EPI_ISL_16507136	2022-11-28	Europe	Ukraine	Kirovohrad Region	BA.5.2
hCoV-19/Ukraine/72265/2022	EPI_ISL_16507113	2022-10-04	Europe	Ukraine	Zaporizhzhia region	BA.5.2.1
hCoV-19/Ukraine/72364/2022	EPI_ISL_16507124	2022-10-03	Europe	Ukraine	Chernivtsi	BA.5.1
hCoV-19/Ukraine/72312/2022	EPI_ISL_16507117	2022-10-03	Europe	Ukraine	Kirovohrad region	BE.1.1
hCoV-19/Ukraine/72317/2022	EPI_ISL_16507121	2022-10-05	Europe	Ukraine	Kirovohrad region	BA.5.2
hCoV-19/Ukraine/72411/2022	EPI_ISL_16507127	2022-10-05	Europe	Ukraine	Kyiv region	BA.5.2.20
hCoV-19/Ukraine/73091/2022	EPI_ISL_16507133	2022-12-02	Europe	Ukraine	Kirovohrad Region	BA.5.2
hCoV-19/Ukraine/72313/2022	EPI_ISL_16507118	2022-10-03	Europe	Ukraine	Kirovohrad region	BF.12
hCoV-19/Ukraine/73081/2022	EPI_ISL_16507130	2022-12-01	Europe	Ukraine	Kirovohrad Region	BF.4
hCoV-19/Ukraine/73139/2022	EPI_ISL_16507140	2022-12-01	Europe	Ukraine	Zaporizhzhia Region	BA.5.2.1
hCoV-19/Ukraine/73141/2022	EPI_ISL_16507141	2022-12-02	Europe	Ukraine	Zaporizhzhia Region	BA.5.1.10
hCoV-19/Ukraine/72314/2022	EPI_ISL_16507119	2022-10-03	Europe	Ukraine	Kirovohrad region	BA.5.2.1
hCoV-19/Ukraine/72358/2022	EPI_ISL_16507122	2022-10-05	Europe	Ukraine	Chernivtsi	BA.5.2
hCoV-19/Ukraine/73086/2022	EPI_ISL_16507132	2022-11-30	Europe	Ukraine	Kirovohrad Region	BA.5.1
hCoV-19/Ukraine/72316/2022	EPI_ISL_16507120	2022-10-03	Europe	Ukraine	Kirovohrad region	BE.1.1
hCoV-19/Ukraine/72365/2022	EPI_ISL_16507125	2022-10-03	Europe	Ukraine	Chernivtsi	BA.5.1
hCoV-19/Ukraine/72412/2022	EPI_ISL_16507128	2022-10-05	Europe	Ukraine	Kyiv region	BA.5.2.1
hCoV-19/Ukraine/73132/2022	EPI_ISL_16507138	2022-11-29	Europe	Ukraine	Zaporizhzhia Region	BF.11
hCoV-19/Ukraine/73082/2022	EPI_ISL_16507131	2022-11-26	Europe	Ukraine	Kirovohrad Region	BA.5.1
hCoV-19/Ukraine/73142/2022	EPI_ISL_16507142	2022-12-02	Europe	Ukraine	Zaporizhzhia Region	BF.7
hCoV-19/Ukraine/73145/2022	EPI_ISL_16507144	2022-11-30	Europe	Ukraine	Vinnytsia	BQ.1.1
hCoV-19/Ukraine/73096/2022	EPI_ISL_16507134	2022-11-28	Europe	Ukraine	Kirovohrad Region	BA.5.1.10
hCoV-19/Ukraine/73097/2022	EPI_ISL_16507135	2022-11-28	Europe	Ukraine	Kirovohrad Region	BF.14
hCoV-19/Ukraine/73146/2022	EPI_ISL_16507145	2022-11-29	Europe	Ukraine	Vinnytsia	BA.5.2
hCoV-19/Ukraine/73107/2022	EPI_ISL_16507137	2022-11-25	Europe	Ukraine	Kirovohrad Region	BA.5.2
hCoV-19/Ukraine/73144/2022	EPI_ISL_16507143	2022-12-05	Europe	Ukraine	Zaporizhzhia Region	BA.5.2
hCoV-19/Ukraine/73180/2022	EPI_ISL_16507158	2022-11-29	Europe	Ukraine	Chernivtsi	BA.5.1
hCoV-19/Ukraine/73137/2022	EPI_ISL_16507139	2022-12-01	Europe	Ukraine	Zaporizhzhia Region	BA.5.1.10
hCoV-19/Ukraine/73152/2022	EPI_ISL_16507147	2022-11-30	Europe	Ukraine	Vinnytsia	BA.5.2.58
hCoV-19/Ukraine/73147/2022	EPI_ISL_16507146	2022-11-30	Europe	Ukraine	Vinnytsia	BQ.1.1
hCoV-19/Ukraine/73155/2022	EPI_ISL_16507148	2022-12-02	Europe	Ukraine	Vinnytsia	BA.5.1
hCoV-19/Ukraine/72148/2022	EPI_ISL_15727730	2022-09-06	Europe	Ukraine	Chernihiv Region	BA.5.1.3
hCoV-19/Ukraine/73150/2022	EPI_ISL_16526467	2022-12-01	Europe	Ukraine	Vinnytsia	BQ.1
hCoV-19/Ukraine/73078/2022	EPI_ISL_16507159	2022-12-05	Europe	Ukraine	Zhytomyr Region	BA.5.2
hCoV-19/Ukraine/73250/2022	EPI_ISL_16507160	2022-12-07	Europe	Ukraine	Ternopil Region	BA.5.2.1
hCoV-19/Ukraine/72264/2022	EPI_ISL_16526462	2022-10-04	Europe	Ukraine	Zaporizhzhia region	BA.5.1
hCoV-19/Ukraine/72315/2022	EPI_ISL_16526463	2022-10-03	Europe	Ukraine	Kirovohrad region	BA.5.2
hCoV-19/Ukraine/72360/2022	EPI_ISL_16526464	2022-10-05	Europe	Ukraine	Chernivtsi	BA.5.2
hCoV-19/Ukraine/72362/2022	EPI_ISL_16526465	2022-10-03	Europe	Ukraine	Chernivtsi	BA.5
hCoV-19/Ukraine/73148/2022	EPI_ISL_16526466	2022-11-30	Europe	Ukraine	Vinnytsia	BF.14
hCoV-19/Ukraine/73154/2022	EPI_ISL_16526468	2022-12-02	Europe	Ukraine	Vinnytsia	BA.5.1
hCoV-19/Ukraine/73023/2022	EPI_ISL_16526469	2022-12-06	Europe	Ukraine	Kyiv Region	BA.5.2.62
hCoV-19/Ukraine/73077/2022	EPI_ISL_16526470	2022-12-07	Europe	Ukraine	Zhytomyr Region	BA.5.2
hCoV-19/Ukraine/73247/2022	EPI_ISL_16526471	2022-12-07	Europe	Ukraine	Ternopil Region	BA.5.1
hCoV-19/Ukraine/73135/2022	EPI_ISL_16526480	2022-12-01	Europe	Ukraine	Zaporizhzhia Region	BF.7
hCoV-19/Ukraine/73136/2022	EPI_ISL_16526481	2022-12-01	Europe	Ukraine	Zaporizhzhia Region	BA.5.1
hCoV-19/Ukraine/73313/2022	EPI_ISL_16526482	2022-12-08	Europe	Ukraine	Odessa Region	XBB.1
hCoV-19/Ukraine/74049/2023	EPI_ISL_17018621	2023-01-25	Europe	Ukraine	Ternopil region	BA.2.56
hCoV-19/Ukraine/74021/2023	EPI_ISL_17018641	2023-01-16	Europe	Ukraine	Ternopil region	BA.2.56
hCoV-19/Ukraine/73539/2023	EPI_ISL_17018585	2023-01-09	Europe	Ukraine	Lviv Region	BA.2.56
hCoV-19/Ukraine/73509/2023	EPI_ISL_17018592	2023-01-12	Europe	Ukraine	Rivne region	BA.2.56
hCoV-19/Ukraine/72999/2022	EPI_ISL_16832060	2022-11-23	Europe	Ukraine	Ivano-Frankivsk	BL.2
hCoV-19/Ukraine/73000/2022	EPI_ISL_16832061	2022-11-23	Europe	Ukraine	Ivano-Frankivsk	BA.5.5
hCoV-19/Ukraine/73003/2022	EPI_ISL_16832062	2022-11-20	Europe	Ukraine	Ivano-Frankivsk	BA.5.2
hCoV-19/Ukraine/73395/2023	EPI_ISL_16832083	2023-01-04	Europe	Ukraine	Kharkiv region	BQ.1.10
hCoV-19/Ukraine/73400/2022	EPI_ISL_16832085	2022-12-13	Europe	Ukraine	Zhytomyr Region	BA.5.2
hCoV-19/Ukraine/73005/2022	EPI_ISL_16832063	2022-11-17	Europe	Ukraine	Ivano-Frankivsk	BA.5.1.3
hCoV-19/Ukraine/73024/2022	EPI_ISL_16832068	2022-12-06	Europe	Ukraine	Kyiv region	BQ.1.1
hCoV-19/Ukraine/73007/2022	EPI_ISL_16832064	2022-11-18	Europe	Ukraine	Ivano-Frankivsk	BA.5.2
hCoV-19/Ukraine/73071/2022	EPI_ISL_16832070	2022-11-30	Europe	Ukraine	Zhytomyr Region	BA.5.1
hCoV-19/Ukraine/73009/2022	EPI_ISL_16832065	2022-11-16	Europe	Ukraine	Ivano-Frankivsk	BA.5.1.3
hCoV-19/Ukraine/73010/2022	EPI_ISL_16832066	2022-11-14	Europe	Ukraine	Ivano-Frankivsk	BA.5.2
hCoV-19/Ukraine/73011/2022	EPI_ISL_16832067	2022-11-16	Europe	Ukraine	Ivano-Frankivsk	BA.5.1
hCoV-19/Ukraine/73026/2022	EPI_ISL_16832069	2022-11-30	Europe	Ukraine	Kyiv region	BA.5.1.3
hCoV-19/Ukraine/73072/2022	EPI_ISL_16832071	2022-12-01	Europe	Ukraine	Zhytomyr Region	BA.5.2
hCoV-19/Ukraine/73080/2022	EPI_ISL_16832072	2022-12-03	Europe	Ukraine	Zhytomyr Region	BQ.1.1
hCoV-19/Ukraine/73181/2022	EPI_ISL_16832073	2022-11-28	Europe	Ukraine	Chernivtsi	XBB.1
hCoV-19/Ukraine/73399/2022	EPI_ISL_16832084	2022-12-11	Europe	Ukraine	Zhytomyr Region	BA.5.2
hCoV-19/Ukraine/73288/2022	EPI_ISL_16832074	2022-11-30	Europe	Ukraine	Odessa Region	BF.7.19
hCoV-19/Ukraine/73293/2022	EPI_ISL_16832075	2022-12-01	Europe	Ukraine	Odessa Region	BA.5.1
hCoV-19/Ukraine/73295/2022	EPI_ISL_16832076	2022-12-01	Europe	Ukraine	Odessa Region	BF.7.19
hCoV-19/Ukraine/73299/2022	EPI_ISL_16832077	2022-12-01	Europe	Ukraine	Odessa Region	BA.5.1.30
hCoV-19/Ukraine/73300/2022	EPI_ISL_16832078	2022-12-01	Europe	Ukraine	Odessa Region	BA.5.2
hCoV-19/Ukraine/73306/2022	EPI_ISL_16832079	2022-12-07	Europe	Ukraine	Odessa Region	BN.1.3.1
hCoV-19/Ukraine/73308/2022	EPI_ISL_16832080	2022-12-07	Europe	Ukraine	Odessa Region	BN.1.3.1
hCoV-19/Ukraine/73312/2022	EPI_ISL_16832081	2022-12-08	Europe	Ukraine	Odessa Region	BF.7.19
hCoV-19/Ukraine/73401/2022	EPI_ISL_16832086	2022-12-13	Europe	Ukraine	Zhytomyr Region	BA.5.2.1
hCoV-19/Ukraine/73403/2022	EPI_ISL_16832087	2022-12-15	Europe	Ukraine	Zhytomyr Region	BF.5
hCoV-19/Ukraine/73404/2022	EPI_ISL_16832088	2022-12-15	Europe	Ukraine	Zhytomyr Region	BA.5.2
hCoV-19/Ukraine/73405/2022	EPI_ISL_16832089	2022-12-16	Europe	Ukraine	Zhytomyr Region	BA.5.2.20
hCoV-19/Ukraine/73406/2022	EPI_ISL_16832090	2022-12-19	Europe	Ukraine	Zhytomyr Region	BL.2
hCoV-19/Ukraine/73407/2022	EPI_ISL_16832091	2022-12-22	Europe	Ukraine	Zhytomyr Region	BA.5.2
hCoV-19/Ukraine/73408/2022	EPI_ISL_16832092	2022-12-22	Europe	Ukraine	Zhytomyr Region	BA.5.2
hCoV-19/Ukraine/73409/2022	EPI_ISL_16832093	2022-12-26	Europe	Ukraine	Zhytomyr Region	BA.5.1
hCoV-19/Ukraine/73410/2022	EPI_ISL_16832094	2022-12-26	Europe	Ukraine	Zhytomyr Region	BF.7
hCoV-19/Ukraine/73412/2022	EPI_ISL_16832095	2022-12-29	Europe	Ukraine	Zhytomyr Region	BA.5.1.3
hCoV-19/Ukraine/73413/2022	EPI_ISL_16832096	2022-12-29	Europe	Ukraine	Zhytomyr Region	BA.5.2
hCoV-19/Ukraine/73415/2023	EPI_ISL_16832097	2023-01-04	Europe	Ukraine	Zhytomyr Region	BA.5.2.62
hCoV-19/Ukraine/73416/2023	EPI_ISL_16832098	2023-01-02	Europe	Ukraine	Zhytomyr Region	BF.7
hCoV-19/Ukraine/73417/2023	EPI_ISL_16832099	2023-01-06	Europe	Ukraine	Zhytomyr Region	BA.5.2
hCoV-19/Ukraine/73418/2023	EPI_ISL_16832100	2023-01-10	Europe	Ukraine	Zhytomyr Region	XBB.1.1
hCoV-19/Ukraine/73420/2023	EPI_ISL_16832101	2023-01-03	Europe	Ukraine	Kyiv region	BA.5.1.3
hCoV-19/Ukraine/73421/2023	EPI_ISL_16832102	2023-01-10	Europe	Ukraine	Kyiv region	CH.1.1
hCoV-19/Ukraine/73422/2023	EPI_ISL_16832103	2023-01-10	Europe	Ukraine	Kyiv region	CH.1.1
hCoV-19/Ukraine/73425/2022	EPI_ISL_16832104	2022-12-06	Europe	Ukraine	Kyiv region	BA.5.1.3
hCoV-19/Ukraine/73426/2022	EPI_ISL_16832105	2022-12-07	Europe	Ukraine	Kyiv region	BA.5.1.3
hCoV-19/Ukraine/73428/2022	EPI_ISL_16832106	2022-12-08	Europe	Ukraine	Kyiv region	BA.5.1.3
hCoV-19/Ukraine/73429/2022	EPI_ISL_16832107	2022-12-12	Europe	Ukraine	Kyiv region	BF.5
hCoV-19/Ukraine/73430/2022	EPI_ISL_16832108	2022-12-12	Europe	Ukraine	Kyiv region	BA.5.2
hCoV-19/Ukraine/73431/2022	EPI_ISL_16832109	2022-12-12	Europe	Ukraine	Kyiv region	BF.7
hCoV-19/Ukraine/73432/2022	EPI_ISL_16832110	2022-12-14	Europe	Ukraine	Kyiv region	BA.5.2
hCoV-19/Ukraine/73433/2022	EPI_ISL_16832111	2022-12-19	Europe	Ukraine	Kyiv region	BA.5.2
hCoV-19/Ukraine/73434/2022	EPI_ISL_16832112	2022-12-19	Europe	Ukraine	Kyiv region	BA.5.2
hCoV-19/Ukraine/73435/2022	EPI_ISL_16832113	2022-12-27	Europe	Ukraine	Kyiv region	BQ.1.10
hCoV-19/Ukraine/73436/2022	EPI_ISL_16832114	2022-12-27	Europe	Ukraine	Kyiv region	BA.5.2
hCoV-19/Ukraine/73439/2023	EPI_ISL_16832115	2023-01-06	Europe	Ukraine	Sumy region	BA.2.75.6
hCoV-19/Ukraine/73440/2023	EPI_ISL_16832116	2023-01-08	Europe	Ukraine	Sumy region	EL.1
hCoV-19/Ukraine/73445/2023	EPI_ISL_16832119	2023-01-09	Europe	Ukraine	Sumy region	BA.2.75.6
hCoV-19/Ukraine/73442/2023	EPI_ISL_16832117	2023-01-09	Europe	Ukraine	Sumy region	BQ.1.10
hCoV-19/Ukraine/73444/2023	EPI_ISL_16832118	2023-01-10	Europe	Ukraine	Sumy region	BQ.1.25
hCoV-19/Ukraine/73446/2023	EPI_ISL_16832120	2023-01-10	Europe	Ukraine	Sumy region	BA.5.2.7
hCoV-19/Ukraine/73447/2023	EPI_ISL_16832121	2023-01-11	Europe	Ukraine	Sumy region	BQ.1.25
hCoV-19/Ukraine/73448/2023	EPI_ISL_16832122	2023-01-09	Europe	Ukraine	Kyiv region	BA.5.2.58
hCoV-19/Ukraine/73450/2023	EPI_ISL_16832123	2023-01-10	Europe	Ukraine	Kyiv region	BA.2.3.20
hCoV-19/Ukraine/73452/2023	EPI_ISL_16832124	2023-01-12	Europe	Ukraine	Kyiv region	BA.5.1.3
hCoV-19/Ukraine/73453/2023	EPI_ISL_16832125	2023-01-11	Europe	Ukraine	Kyiv region	BN.3
hCoV-19/Ukraine/73454/2023	EPI_ISL_16832126	2023-01-13	Europe	Ukraine	Kyiv region	BF.7
hCoV-19/Ukraine/73455/2023	EPI_ISL_16832127	2023-01-13	Europe	Ukraine	Kyiv region	BA.2.75.5
hCoV-19/Ukraine/73457/2023	EPI_ISL_16832128	2023-01-13	Europe	Ukraine	Kyiv region	BA.5.2.1
hCoV-19/Ukraine/73458/2023	EPI_ISL_16832129	2023-01-13	Europe	Ukraine	Kyiv region	CV.1
hCoV-19/Ukraine/73463/2022	EPI_ISL_16832130	2022-12-30	Europe	Ukraine	Chernihiv region	BA.2.3.20
hCoV-19/Ukraine/73464/2023	EPI_ISL_16832131	2023-01-03	Europe	Ukraine	Chernihiv region	BA.5.2.1
hCoV-19/Ukraine/73465/2023	EPI_ISL_16832132	2023-01-02	Europe	Ukraine	Chernihiv region	BF.7
hCoV-19/Ukraine/73467/2023	EPI_ISL_16832133	2023-01-03	Europe	Ukraine	Chernihiv region	BA.5.2.26
hCoV-19/Ukraine/73472/2023	EPI_ISL_16832134	2023-01-06	Europe	Ukraine	Chernihiv region	BF.7
hCoV-19/Ukraine/73474/2023	EPI_ISL_16832135	2023-01-09	Europe	Ukraine	Chernihiv region	BA.5.2.20
hCoV-19/Ukraine/73477/2023	EPI_ISL_16832136	2023-01-11	Europe	Ukraine	Chernihiv region	BF.7
hCoV-19/Ukraine/73479/2023	EPI_ISL_16832137	2023-01-12	Europe	Ukraine	Chernihiv region	BA.5.2.20
hCoV-19/Ukraine/73480/2023	EPI_ISL_16832138	2023-01-13	Europe	Ukraine	Chernihiv region	BF.7
hCoV-19/Ukraine/73512/2023	EPI_ISL_16832139	2023-01-10	Europe	Ukraine	Lviv Region	BN.1.3
hCoV-19/Ukraine/73466/2023	EPI_ISL_16846033	2023-01-03	Europe	Ukraine	Chernihiv Region	BA.5.2.6
hCoV-19/Ukraine/73456/2023	EPI_ISL_16846029	2023-01-13	Europe	Ukraine	Kyiv region	CV.1
hCoV-19/Ukraine/73449/2023	EPI_ISL_16846027	2023-01-10	Europe	Ukraine	Kyiv region	BA.5.2.58
hCoV-19/Ukraine/73451/2023	EPI_ISL_16846028	2023-01-10	Europe	Ukraine	Kyiv region	BN.1.3.1
hCoV-19/Ukraine/73459/2023	EPI_ISL_16846030	2023-01-16	Europe	Ukraine	Kyiv region	BN.1.3.1
hCoV-19/Ukraine/73460/2022	EPI_ISL_16846031	2022-12-30	Europe	Ukraine	Chernihiv Region	BN.1.2.1
hCoV-19/Ukraine/73461/2022	EPI_ISL_16846032	2022-12-30	Europe	Ukraine	Chernihiv Region	BA.5.2.20
hCoV-19/Ukraine/73468/2023	EPI_ISL_16846034	2023-01-03	Europe	Ukraine	Chernihiv Region	BF.7
hCoV-19/Ukraine/73469/2023	EPI_ISL_16846035	2023-01-03	Europe	Ukraine	Chernihiv Region	BA.5.2.1
hCoV-19/Ukraine/73471/2023	EPI_ISL_16846036	2023-01-05	Europe	Ukraine	Chernihiv Region	BN.1.2.1
hCoV-19/Ukraine/73473/2023	EPI_ISL_16846037	2023-01-09	Europe	Ukraine	Chernihiv Region	BF.7
hCoV-19/Ukraine/73476/2023	EPI_ISL_16846039	2023-01-10	Europe	Ukraine	Chernihiv Region	BQ.1.10
hCoV-19/Ukraine/73478/2023	EPI_ISL_16846040	2023-01-11	Europe	Ukraine	Chernihiv Region	BF.7
hCoV-19/Ukraine/73482/2023	EPI_ISL_16846041	2023-01-09	Europe	Ukraine	Rivne region	BQ.1.10
hCoV-19/Ukraine/73487/2023	EPI_ISL_16846042	2023-01-10	Europe	Ukraine	Rivne region	BQ.1.10
hCoV-19/Ukraine/73490/2023	EPI_ISL_16846043	2023-01-10	Europe	Ukraine	Rivne region	BQ.1.10
hCoV-19/Ukraine/73515/2023	EPI_ISL_16846044	2023-01-09	Europe	Ukraine	Lviv region	BF.14
hCoV-19/Ukraine/73516/2023	EPI_ISL_16846045	2023-01-10	Europe	Ukraine	Lviv region	BF.7
hCoV-19/Ukraine/73517/2023	EPI_ISL_16846046	2023-01-09	Europe	Ukraine	Lviv region	BQ.1.10
hCoV-19/Ukraine/73526/2023	EPI_ISL_16846048	2023-01-05	Europe	Ukraine	Lviv region	BA.5.2.58
hCoV-19/Ukraine/73577/2023	EPI_ISL_16846073	2023-01-10	Europe	Ukraine	Volyn region	BQ.1.10
hCoV-19/Ukraine/73521/2023	EPI_ISL_16846047	2023-01-09	Europe	Ukraine	Lviv region	BQ.1.10
hCoV-19/Ukraine/73529/2023	EPI_ISL_16846049	2023-01-09	Europe	Ukraine	Lviv region	BA.5.2
hCoV-19/Ukraine/73493/2023	EPI_ISL_16846054	2023-01-10	Europe	Ukraine	Rivne region	BQ.1.10
hCoV-19/Ukraine/73494/2023	EPI_ISL_16846055	2023-01-11	Europe	Ukraine	Rivne region	BQ.1.10
hCoV-19/Ukraine/73534/2023	EPI_ISL_16846050	2023-01-09	Europe	Ukraine	Lviv region	BA.5.2.58
hCoV-19/Ukraine/73492/2023	EPI_ISL_16846053	2023-01-10	Europe	Ukraine	Rivne region	BQ.1.10
hCoV-19/Ukraine/73545/2023	EPI_ISL_16846056	2023-01-04	Europe	Ukraine	Kharkiv Region	BF.5
hCoV-19/Ukraine/73546/2023	EPI_ISL_16846057	2023-01-11	Europe	Ukraine	Kharkiv Region	BA.5.2.1
hCoV-19/Ukraine/73535/2023	EPI_ISL_16846051	2023-01-09	Europe	Ukraine	Lviv region	BA.5.2
hCoV-19/Ukraine/73549/2023	EPI_ISL_16846060	2023-01-09	Europe	Ukraine	Kharkiv Region	BN.1.10
hCoV-19/Ukraine/73556/2023	EPI_ISL_16846063	2023-01-10	Europe	Ukraine	Kharkiv Region	BQ.1.10
hCoV-19/Ukraine/73491/2023	EPI_ISL_16846052	2023-01-09	Europe	Ukraine	Rivne region	BQ.1.10
hCoV-19/Ukraine/73555/2023	EPI_ISL_16846062	2023-01-10	Europe	Ukraine	Kharkiv Region	BA.5.1.3
hCoV-19/Ukraine/73568/2023	EPI_ISL_16846066	2023-01-12	Europe	Ukraine	Kyiv city	BN.1.2.1
hCoV-19/Ukraine/73573/2023	EPI_ISL_16846069	2023-01-09	Europe	Ukraine	Volyn region	BQ.1.10
hCoV-19/Ukraine/73547/2023	EPI_ISL_16846058	2023-01-11	Europe	Ukraine	Kharkiv Region	BA.5.2.1
hCoV-19/Ukraine/73567/2023	EPI_ISL_16846065	2023-01-16	Europe	Ukraine	Kyiv city	DE.2
hCoV-19/Ukraine/73571/2023	EPI_ISL_16846067	2023-01-09	Europe	Ukraine	Volyn region	BQ.1.10
hCoV-19/Ukraine/73575/2023	EPI_ISL_16846071	2023-01-10	Europe	Ukraine	Volyn region	BQ.1.10
hCoV-19/Ukraine/73548/2023	EPI_ISL_16846059	2023-01-09	Europe	Ukraine	Kharkiv Region	BQ.1.11
hCoV-19/Ukraine/73572/2023	EPI_ISL_16846068	2023-01-09	Europe	Ukraine	Volyn region	BQ.1.10
hCoV-19/Ukraine/73574/2023	EPI_ISL_16846070	2023-01-09	Europe	Ukraine	Volyn region	BQ.1.10
hCoV-19/Ukraine/73553/2023	EPI_ISL_16846061	2023-01-09	Europe	Ukraine	Kharkiv Region	BQ.1.10
hCoV-19/Ukraine/73576/2023	EPI_ISL_16846072	2023-01-10	Europe	Ukraine	Volyn region	BN.1
hCoV-19/Ukraine/73599/2023	EPI_ISL_16846079	2023-01-06	Europe	Ukraine	Odesa region	BA.5.2
hCoV-19/Ukraine/73580/2023	EPI_ISL_16846074	2023-01-11	Europe	Ukraine	Volyn region	BQ.1.10
hCoV-19/Ukraine/73596/2023	EPI_ISL_16846076	2023-01-05	Europe	Ukraine	Odesa region	BN.1.3.1
hCoV-19/Ukraine/73617/2023	EPI_ISL_16846085	2023-01-10	Europe	Ukraine	Zaporizhzhya region	BF.7
hCoV-19/Ukraine/73639/2023	EPI_ISL_16846094	2023-01-02	Europe	Ukraine	Kirovograd Region	BA.5.2
hCoV-19/Ukraine/73595/2023	EPI_ISL_16846075	2023-01-04	Europe	Ukraine	Odesa region	BF.7
hCoV-19/Ukraine/73601/2023	EPI_ISL_16846081	2023-01-10	Europe	Ukraine	Odesa region	BN.1.3.1
hCoV-19/Ukraine/73623/2023	EPI_ISL_16846089	2023-01-13	Europe	Ukraine	Zaporizhzhya region	BF.7
hCoV-19/Ukraine/73644/2023	EPI_ISL_16846096	2023-01-02	Europe	Ukraine	Kirovograd Region	BF.7.19
hCoV-19/Ukraine/73597/2023	EPI_ISL_16846077	2023-01-05	Europe	Ukraine	Odesa region	BN.1.3.1
hCoV-19/Ukraine/73602/2023	EPI_ISL_16846082	2023-01-10	Europe	Ukraine	Odesa region	BA.5.2
hCoV-19/Ukraine/73028/2022	EPI_ISL_16846098	2022-11-29	Europe	Ukraine	Kyiv city	BF.7
hCoV-19/Ukraine/73600/2023	EPI_ISL_16846080	2023-01-09	Europe	Ukraine	Odesa region	XBB.1
hCoV-19/Ukraine/73614/2023	EPI_ISL_16846083	2023-01-06	Europe	Ukraine	Zakarpattya region	BQ.1.1
hCoV-19/Ukraine/73633/2023	EPI_ISL_16846091	2023-01-09	Europe	Ukraine	Kirovograd Region	CL.1.2
hCoV-19/Ukraine/73616/2023	EPI_ISL_16846084	2023-01-09	Europe	Ukraine	Zaporizhzhya region	BA.5.2
hCoV-19/Ukraine/73634/2023	EPI_ISL_16846092	2023-01-09	Europe	Ukraine	Kirovograd Region	CL.1.2
hCoV-19/Ukraine/73462/2023	EPI_ISL_16846097	2023-01-02	Europe	Ukraine	Chernihiv Region	BA.5.2.20
hCoV-19/Ukraine/73618/2023	EPI_ISL_16846086	2023-01-10	Europe	Ukraine	Zaporizhzhya region	BF.7
hCoV-19/Ukraine/73638/2023	EPI_ISL_16846093	2023-01-04	Europe	Ukraine	Kirovograd Region	BF.7.1
hCoV-19/Ukraine/73620/2023	EPI_ISL_16846087	2023-01-10	Europe	Ukraine	Zaporizhzhya region	BF.7
hCoV-19/Ukraine/73029/2022	EPI_ISL_16846099	2022-11-29	Europe	Ukraine	Kyiv city	BA.5.2
hCoV-19/Ukraine/73621/2023	EPI_ISL_16846088	2023-01-13	Europe	Ukraine	Zaporizhzhya region	BA.5.2
hCoV-19/Ukraine/73641/2023	EPI_ISL_16846095	2023-01-02	Europe	Ukraine	Kirovograd Region	BA.5.2
hCoV-19/Ukraine/73032/2022	EPI_ISL_16846100	2022-11-23	Europe	Ukraine	Kyiv city	BA.5.2
hCoV-19/Ukraine/73807/2023	EPI_ISL_17165433	2023-01-27	Europe	Ukraine	Kharkiv region	BA.5.2
hCoV-19/Ukraine/73833/2023	EPI_ISL_17018577	2023-01-20	Europe	Ukraine	Mykolaiv region	BF.7
hCoV-19/Ukraine/73496/2023	EPI_ISL_17018580	2023-01-11	Europe	Ukraine	Rivne region	BQ.1.10
hCoV-19/Ukraine/73510/2023	EPI_ISL_17018581	2023-01-12	Europe	Ukraine	Rivne region	BQ.1.10
hCoV-19/Ukraine/73511/2023	EPI_ISL_17018582	2023-01-12	Europe	Ukraine	Rivne region	BQ.1.10
hCoV-19/Ukraine/73558/2023	EPI_ISL_17018583	2023-01-11	Europe	Ukraine	Kharkiv region	BA.5.2
hCoV-19/Ukraine/73559/2023	EPI_ISL_17018584	2023-01-11	Europe	Ukraine	Kharkiv region	BA.5.2
hCoV-19/Ukraine/73605/2023	EPI_ISL_17018586	2023-01-12	Europe	Ukraine	Odesa region	BF.7.19
hCoV-19/Ukraine/73659/2023	EPI_ISL_17018587	2023-01-18	Europe	Ukraine	Kharkiv region	BA.5.1
hCoV-19/Ukraine/73988/2023	EPI_ISL_17018593	2023-01-24	Europe	Ukraine	Poltava region	BA.5.2.28
hCoV-19/Ukraine/73506/2023	EPI_ISL_17018594	2023-01-12	Europe	Ukraine	Rivne region	BQ.1.10
hCoV-19/Ukraine/73591/2023	EPI_ISL_17018595	2023-01-12	Europe	Ukraine	Volyn region	BQ.1.10
hCoV-19/Ukraine/73564/2023	EPI_ISL_17018596	2023-01-11	Europe	Ukraine	Kharkiv region	BQ.1.10
hCoV-19/Ukraine/73581/2023	EPI_ISL_17018597	2023-01-11	Europe	Ukraine	Volyn region	BE.1.1
hCoV-19/Ukraine/73608/2023	EPI_ISL_17018598	2023-01-12	Europe	Ukraine	Odesa region	BN.1.3.1
hCoV-19/Ukraine/73039/2022	EPI_ISL_17018599	2022-11-22	Europe	Ukraine	Kyiv city	BA.5.2
hCoV-19/Ukraine/74202/2023	EPI_ISL_17018600	2023-01-24	Europe	Ukraine	Zakarpattia region	BE.1.1
hCoV-19/Ukraine/73074/2022	EPI_ISL_17018616	2022-11-25	Europe	Ukraine	Zhytomyr region	BA.5.2
hCoV-19/Ukraine/73822/2023	EPI_ISL_17018601	2023-01-19	Europe	Ukraine	Mykolaiv region	BA.2.3.20
hCoV-19/Ukraine/73590/2023	EPI_ISL_17018602	2023-01-12	Europe	Ukraine	Volyn region	BQ.1.10
hCoV-19/Ukraine/73497/2023	EPI_ISL_17018603	2023-01-11	Europe	Ukraine	Rivne region	BQ.1.10
hCoV-19/Ukraine/73627/2023	EPI_ISL_17018608	2023-01-13	Europe	Ukraine	Zaporizhzhia region	CV.1
hCoV-19/Ukraine/74019/2023	EPI_ISL_17018605	2023-01-11	Europe	Ukraine	Ternopil region	BQ.1.1.47
hCoV-19/Ukraine/73582/2023	EPI_ISL_17018606	2023-01-12	Europe	Ukraine	Volyn region	BQ.1.10
hCoV-19/Ukraine/73563/2023	EPI_ISL_17018607	2023-01-13	Europe	Ukraine	Kharkiv region	BQ.1.10
hCoV-19/Ukraine/73992/2023	EPI_ISL_17018609	2023-01-25	Europe	Ukraine	Poltava region	BF.7
hCoV-19/Ukraine/73825/2023	EPI_ISL_17018610	2023-01-19	Europe	Ukraine	Mykolaiv region	BF.7
hCoV-19/Ukraine/73499/2023	EPI_ISL_17018611	2023-01-11	Europe	Ukraine	Rivne region	BQ.1.10
hCoV-19/Ukraine/73893/2023	EPI_ISL_17018612	2023-01-24	Europe	Ukraine	Mykolaiv region	BF.7
hCoV-19/Ukraine/73625/2023	EPI_ISL_17018614	2023-01-13	Europe	Ukraine	Zaporizhzhia region	BF.7
hCoV-19/Ukraine/74024/2023	EPI_ISL_17018615	2023-01-27	Europe	Ukraine	Ternopil region	BQ.1.10
hCoV-19/Ukraine/73585/2023	EPI_ISL_17018617	2023-01-10	Europe	Ukraine	Volyn region	BQ.1.10
hCoV-19/Ukraine/73589/2023	EPI_ISL_17018619	2023-01-09	Europe	Ukraine	Volyn region	BQ.1.10
hCoV-19/Ukraine/73033/2022	EPI_ISL_17018620	2022-11-22	Europe	Ukraine	Kyiv city	BA.5.1.3
hCoV-19/Ukraine/73609/2023	EPI_ISL_17018622	2023-01-12	Europe	Ukraine	Odesa region	BA.5.1
hCoV-19/Ukraine/73883/2023	EPI_ISL_17018623	2023-01-24	Europe	Ukraine	Mykolaiv region	BN.1.3.1
hCoV-19/Ukraine/73612/2023	EPI_ISL_17018624	2023-01-16	Europe	Ukraine	Odesa region	BN.1.3.1
hCoV-19/Ukraine/73498/2023	EPI_ISL_17018625	2023-01-11	Europe	Ukraine	Rivne region	BF.14
hCoV-19/Ukraine/73628/2023	EPI_ISL_17018626	2023-01-13	Europe	Ukraine	Zaporizhzhia region	BF.7
hCoV-19/Ukraine/73815/2023	EPI_ISL_17018627	2023-01-18	Europe	Ukraine	Mykolaiv region	BA.2.75.5
hCoV-19/Ukraine/73836/2023	EPI_ISL_17018628	2023-01-20	Europe	Ukraine	Mykolaiv region	BF.7
hCoV-19/Ukraine/73073/2022	EPI_ISL_17018629	2022-11-28	Europe	Ukraine	Zhytomyr region	BA.5.1.2
hCoV-19/Ukraine/73700/2023	EPI_ISL_17018630	2023-01-19	Europe	Ukraine	Zhytomyr region	BQ.1.1
hCoV-19/Ukraine/73505/2023	EPI_ISL_17018643	2023-01-12	Europe	Ukraine	Rivne region	BA.5.2
hCoV-19/Ukraine/74023/2023	EPI_ISL_17018631	2023-01-24	Europe	Ukraine	Ternopil region	XBB.1
hCoV-19/Ukraine/74048/2023	EPI_ISL_17018632	2023-01-27	Europe	Ukraine	Ternopil region	BA.5.2.3
hCoV-19/Ukraine/73588/2023	EPI_ISL_17018634	2023-01-09	Europe	Ukraine	Volyn region	BQ.1.10
hCoV-19/Ukraine/73587/2023	EPI_ISL_17018642	2023-01-12	Europe	Ukraine	Volyn region	BA.5.1.3
hCoV-19/Ukraine/73695/2023	EPI_ISL_17018635	2023-01-13	Europe	Ukraine	Zhytomyr region	BF.7
hCoV-19/Ukraine/73691/2023	EPI_ISL_17018636	2023-01-12	Europe	Ukraine	Zhytomyr region	BQ.1.1
hCoV-19/Ukraine/73689/2023	EPI_ISL_17018637	2023-01-12	Europe	Ukraine	Zhytomyr region	BA.5.2
hCoV-19/Ukraine/73504/2023	EPI_ISL_17018639	2023-01-12	Europe	Ukraine	Rivne region	BQ.1.10
hCoV-19/Ukraine/73696/2023	EPI_ISL_17018640	2023-01-16	Europe	Ukraine	Zhytomyr region	XBB.1.1
hCoV-19/Ukraine/73653/2023	EPI_ISL_17018644	2023-01-19	Europe	Ukraine	Kharkiv region	BA.5.2
hCoV-19/Ukraine/73891/2023	EPI_ISL_17018645	2023-01-24	Europe	Ukraine	Mykolaiv region	BN.1.3.1
hCoV-19/Ukraine/73611/2023	EPI_ISL_17018647	2023-01-12	Europe	Ukraine	Odesa region	BA.5.2.1
hCoV-19/Ukraine/73626/2023	EPI_ISL_17018648	2023-01-13	Europe	Ukraine	Zaporizhzhia region	BA.2.75
hCoV-19/Ukraine/73692/2023	EPI_ISL_17018649	2023-01-12	Europe	Ukraine	Zhytomyr region	BQ.1.1
hCoV-19/Ukraine/74205/2023	EPI_ISL_17018650	2023-01-27	Europe	Ukraine	Zakarpattia region	XBB.1.5.16
hCoV-19/Ukraine/74189/2023	EPI_ISL_17063982	2023-01-27	Europe	Ukraine	Cherkasy region	BQ.1.5
hCoV-19/Ukraine/74191/2023	EPI_ISL_17063983	2023-01-27	Europe	Ukraine	Cherkasy region	BN.1.2
hCoV-19/Ukraine/74315/2023	EPI_ISL_17063985	2023-02-06	Europe	Ukraine	Chernihiv region	BN.1.2
hCoV-19/Ukraine/74316/2023	EPI_ISL_17063986	2023-02-07	Europe	Ukraine	Chernihiv region	BF.7
hCoV-19/Ukraine/74322/2023	EPI_ISL_17063988	2023-02-08	Europe	Ukraine	Chernihiv region	BQ.1.5
hCoV-19/Ukraine/74324/2023	EPI_ISL_17063989	2023-02-08	Europe	Ukraine	Chernihiv region	BQ.1.5
hCoV-19/Ukraine/74327/2023	EPI_ISL_17063990	2023-02-09	Europe	Ukraine	Chernihiv region	EN.1
hCoV-19/Ukraine/73959/2023	EPI_ISL_17063992	2023-01-12	Europe	Ukraine	Chernivtsi	XBB.2.12
hCoV-19/Ukraine/73184/2022	EPI_ISL_17063995	2022-11-25	Europe	Ukraine	Chernivtsi	BF.14
hCoV-19/Ukraine/73187/2022	EPI_ISL_17063996	2022-11-04	Europe	Ukraine	Chernivtsi	BQ.1.11
hCoV-19/Ukraine/73190/2022	EPI_ISL_17063997	2022-11-22	Europe	Ukraine	Chernivtsi	BA.5.1
hCoV-19/Ukraine/73196/2022	EPI_ISL_17063998	2022-11-18	Europe	Ukraine	Chernivtsi	BA.5.2
hCoV-19/Ukraine/73801/2023	EPI_ISL_17063999	2023-01-24	Europe	Ukraine	Kharkiv region	BA.5.2
hCoV-19/Ukraine/74302/2023	EPI_ISL_17064009	2023-01-30	Europe	Ukraine	Khmelnytskyi region	BN.1.3.1
hCoV-19/Ukraine/73802/2023	EPI_ISL_17064000	2023-01-24	Europe	Ukraine	Kharkiv region	BQ.1.10
hCoV-19/Ukraine/73805/2023	EPI_ISL_17064002	2023-01-27	Europe	Ukraine	Kharkiv region	BQ.1.10
hCoV-19/Ukraine/74293/2023	EPI_ISL_17064003	2023-01-20	Europe	Ukraine	Khmelnytskyi region	BN.1.3.1
hCoV-19/Ukraine/74294/2023	EPI_ISL_17064004	2023-01-27	Europe	Ukraine	Khmelnytskyi region	BQ.1.10
hCoV-19/Ukraine/74295/2023	EPI_ISL_17064005	2023-01-29	Europe	Ukraine	Khmelnytskyi region	BQ.1.10
hCoV-19/Ukraine/74297/2023	EPI_ISL_17064006	2023-01-30	Europe	Ukraine	Khmelnytskyi region	BQ.1.10
hCoV-19/Ukraine/74298/2023	EPI_ISL_17064007	2023-01-30	Europe	Ukraine	Khmelnytskyi region	BQ.1.10
hCoV-19/Ukraine/74301/2023	EPI_ISL_17064008	2023-01-30	Europe	Ukraine	Khmelnytskyi region	BN.3.1
hCoV-19/Ukraine/74303/2023	EPI_ISL_17064010	2023-01-31	Europe	Ukraine	Khmelnytskyi region	BQ.1.10
hCoV-19/Ukraine/73931/2023	EPI_ISL_17064011	2023-01-27	Europe	Ukraine	Kirovohrad region	BN.1.3.1
hCoV-19/Ukraine/73787/2023	EPI_ISL_17064012	2023-01-27	Europe	Ukraine	Kyiv region	BN.1.2
hCoV-19/Ukraine/73791/2023	EPI_ISL_17064013	2023-01-30	Europe	Ukraine	Kyiv region	BA.5.2.1
hCoV-19/Ukraine/74341/2023	EPI_ISL_17064017	2023-02-10	Europe	Ukraine	Lviv region	BQ.1.2
hCoV-19/Ukraine/73894/2023	EPI_ISL_17064022	2023-01-24	Europe	Ukraine	Mycolayiv region	BA.2.75.5
hCoV-19/Ukraine/74271/2023	EPI_ISL_17064024	2023-01-20	Europe	Ukraine	Odesa region	BA.5.2
hCoV-19/Ukraine/74078/2023	EPI_ISL_17064023	2023-01-26	Europe	Ukraine	Odesa region	BN.1.3.1
hCoV-19/Ukraine/74056/2023	EPI_ISL_17064029	2023-01-21	Europe	Ukraine	Ternopil region	XBB.1.5.12
hCoV-19/Ukraine/73226/2022	EPI_ISL_17064030	2022-11-27	Europe	Ukraine	Ternopil region	BA.5.2
hCoV-19/Ukraine/73594/2023	EPI_ISL_17064033	2023-01-13	Europe	Ukraine	Volyn region	BE.1.1
hCoV-19/Ukraine/73593/2023	EPI_ISL_17064032	2023-01-13	Europe	Ukraine	Volyn region	BE.1.1
hCoV-19/Ukraine/73701/2023	EPI_ISL_17064034	2023-01-21	Europe	Ukraine	Zhytomyr region	BA.5.2
hCoV-19/Ukraine/73702/2023	EPI_ISL_17064035	2023-01-23	Europe	Ukraine	Zhytomyr region	BA.5.2
hCoV-19/Ukraine/73703/2023	EPI_ISL_17064036	2023-01-24	Europe	Ukraine	Zhytomyr region	BQ.1.1
hCoV-19/Ukraine/74321/2023	EPI_ISL_17076115	2023-02-07	Europe	Ukraine	Chernihiv region	BQ.1.5
hCoV-19/Ukraine/73188/2022	EPI_ISL_17076116	2022-11-24	Europe	Ukraine	Chernivtsi	BA.5
hCoV-19/Ukraine/73670/2023	EPI_ISL_17076117	2023-01-19	Europe	Ukraine	Kharkiv region	BQ.1.10
hCoV-19/Ukraine/73672/2023	EPI_ISL_17076119	2023-01-20	Europe	Ukraine	Kharkiv region	BQ.1.10
hCoV-19/Ukraine/73671/2023	EPI_ISL_17076118	2023-01-18	Europe	Ukraine	Kharkiv region	BQ.1.10
hCoV-19/Ukraine/73922/2023	EPI_ISL_17076120	2023-01-24	Europe	Ukraine	Kirovohrad region	BF.14
hCoV-19/Ukraine/73785/2023	EPI_ISL_17076121	2023-01-26	Europe	Ukraine	Kyiv region	BA.5.2.1
hCoV-19/Ukraine/73786/2023	EPI_ISL_17076122	2023-01-26	Europe	Ukraine	Kyiv region	BQ.1
hCoV-19/Ukraine/73789/2023	EPI_ISL_17076123	2023-01-26	Europe	Ukraine	Kyiv region	CV.1
hCoV-19/Ukraine/73796/2023	EPI_ISL_17076124	2023-01-30	Europe	Ukraine	Kyiv region	BQ.1.2
hCoV-19/Ukraine/74080/2023	EPI_ISL_17076125	2023-01-27	Europe	Ukraine	Odesa region	XBB.1.5
hCoV-19/Ukraine/74336/2023	EPI_ISL_17076140	2023-02-10	Europe	Ukraine	Lviv region	XBB.1.5.12
hCoV-19/Ukraine/74197/2023	EPI_ISL_17076137	2023-01-30	Europe	Ukraine	Cherkasy region	XBB.1.17.1
hCoV-19/Ukraine/73668/2023	EPI_ISL_17076138	2023-01-20	Europe	Ukraine	Kharkiv region	BQ.1.10
hCoV-19/Ukraine/73790/2023	EPI_ISL_17076139	2023-01-27	Europe	Ukraine	Kyiv region	XBB.1.9
hCoV-19/Ukraine/74340/2023	EPI_ISL_17076141	2023-02-10	Europe	Ukraine	Lviv region	XBB.1.5.12
hCoV-19/Ukraine/74077/2023	EPI_ISL_17076143	2023-01-26	Europe	Ukraine	Odesa region	XBB.1.5
hCoV-19/Ukraine/74079/2023	EPI_ISL_17076144	2023-01-26	Europe	Ukraine	Odesa region	XBB.1
hCoV-19/Ukraine/74047/2023	EPI_ISL_17076145	2023-01-06	Europe	Ukraine	Ternopil region	XBB.1.17.1
hCoV-19/Ukraine/73693/2023	EPI_ISL_17076147	2023-01-12	Europe	Ukraine	Zhytomyr region	XBB.1.1
hCoV-19/Ukraine/73622/2023	EPI_ISL_17155965	2023-01-13	Europe	Ukraine	Zaporizhzhia region	BF.7
hCoV-19/Ukraine/73629/2023	EPI_ISL_17155966	2023-01-13	Europe	Ukraine	Zaporizhzhia region	BF.7
hCoV-19/Ukraine/73630/2023	EPI_ISL_17155967	2023-01-16	Europe	Ukraine	Zaporizhzhia region	BF.7
hCoV-19/Ukraine/73632/2023	EPI_ISL_17155968	2023-01-16	Europe	Ukraine	Zaporizhzhia region	BF.7
hCoV-19/Ukraine/73690/2023	EPI_ISL_17155969	2023-01-12	Europe	Ukraine	Zhytomyr region	BQ.1.1
hCoV-19/Ukraine/73694/2023	EPI_ISL_17155970	2023-01-13	Europe	Ukraine	Zhytomyr region	BQ.1.1
hCoV-19/Ukraine/73698/2023	EPI_ISL_17155971	2023-01-20	Europe	Ukraine	Zhytomyr region	BQ.1.1
hCoV-19/Ukraine/73699/2023	EPI_ISL_17155972	2023-01-19	Europe	Ukraine	Zhytomyr region	BF.7
hCoV-19/Ukraine/73712/2023	EPI_ISL_17155973	2023-01-25	Europe	Ukraine	Zhytomyr region	BQ.1.10
hCoV-19/Ukraine/73784/2023	EPI_ISL_17155974	2023-01-25	Europe	Ukraine	Kyiv region	BA.5.2
hCoV-19/Ukraine/73792/2023	EPI_ISL_17155975	2023-01-30	Europe	Ukraine	Kyiv region	BQ.1
hCoV-19/Ukraine/73793/2023	EPI_ISL_17155976	2023-01-30	Europe	Ukraine	Kyiv region	BQ.1.2
hCoV-19/Ukraine/73795/2023	EPI_ISL_17155978	2023-01-30	Europe	Ukraine	Kyiv region	BN.1.2
hCoV-19/Ukraine/73794/2023	EPI_ISL_17155977	2023-01-30	Europe	Ukraine	Kyiv region	BF.14
hCoV-19/Ukraine/73808/2023	EPI_ISL_17155979	2023-01-28	Europe	Ukraine	Kharkiv region	BQ.1.10
hCoV-19/Ukraine/73811/2023	EPI_ISL_17155980	2023-01-26	Europe	Ukraine	Kharkiv region	BQ.1.10
hCoV-19/Ukraine/73813/2023	EPI_ISL_17155981	2023-01-27	Europe	Ukraine	Kharkiv region	BQ.1.10
hCoV-19/Ukraine/74276/2023	EPI_ISL_17155982	2023-01-27	Europe	Ukraine	Odesa region	BN.1.3.1
hCoV-19/Ukraine/74277/2023	EPI_ISL_17155983	2023-01-27	Europe	Ukraine	Odesa region	BA.5.2
hCoV-19/Ukraine/74278/2023	EPI_ISL_17155984	2023-01-27	Europe	Ukraine	Odesa region	BN.1.3.1
hCoV-19/Ukraine/74279/2023	EPI_ISL_17155985	2023-01-27	Europe	Ukraine	Odesa region	BN.1.3.1
hCoV-19/Ukraine/74281/2023	EPI_ISL_17155986	2023-01-31	Europe	Ukraine	Odesa region	BN.1.3.1
hCoV-19/Ukraine/74284/2023	EPI_ISL_17155989	2023-01-28	Europe	Ukraine	Odesa region	BN.1.3.1
hCoV-19/Ukraine/74285/2023	EPI_ISL_17155990	2023-01-28	Europe	Ukraine	Odesa region	BN.1.3.1
hCoV-19/Ukraine/74286/2023	EPI_ISL_17155991	2023-01-28	Europe	Ukraine	Odesa region	BN.1.3.1
hCoV-19/Ukraine/74287/2023	EPI_ISL_17155992	2023-01-28	Europe	Ukraine	Odesa region	BN.1.3.1
hCoV-19/Ukraine/74288/2023	EPI_ISL_17155993	2023-01-31	Europe	Ukraine	Odesa region	BN.1.3.1
hCoV-19/Ukraine/74290/2023	EPI_ISL_17155994	2023-01-25	Europe	Ukraine	Khmelnytskyi region	BQ.1.10
hCoV-19/Ukraine/74292/2023	EPI_ISL_17155995	2023-01-30	Europe	Ukraine	Khmelnytskyi region	BQ.1.10
hCoV-19/Ukraine/74296/2023	EPI_ISL_17155996	2023-01-30	Europe	Ukraine	Khmelnytskyi region	BQ.1.10
hCoV-19/Ukraine/74310/2023	EPI_ISL_17156004	2023-02-06	Europe	Ukraine	Khmelnytskyi region	BQ.1.10
hCoV-19/Ukraine/74304/2023	EPI_ISL_17155998	2023-02-02	Europe	Ukraine	Khmelnytskyi region	BN.3.1
hCoV-19/Ukraine/74352/2023	EPI_ISL_17156009	2023-02-08	Europe	Ukraine	Lviv region	BQ.1.1.2
hCoV-19/Ukraine/74305/2023	EPI_ISL_17155999	2023-02-03	Europe	Ukraine	Khmelnytskyi region	BQ.1.10
hCoV-19/Ukraine/74306/2023	EPI_ISL_17156000	2023-02-03	Europe	Ukraine	Khmelnytskyi region	BQ.1.1.8
hCoV-19/Ukraine/74307/2023	EPI_ISL_17156001	2023-02-03	Europe	Ukraine	Khmelnytskyi region	BQ.1.1
hCoV-19/Ukraine/74308/2023	EPI_ISL_17156002	2023-02-06	Europe	Ukraine	Khmelnytskyi region	BQ.1.10
hCoV-19/Ukraine/74354/2023	EPI_ISL_17156010	2023-02-08	Europe	Ukraine	Lviv region	BQ.1.1.18
hCoV-19/Ukraine/74309/2023	EPI_ISL_17156003	2023-02-06	Europe	Ukraine	Khmelnytskyi region	BQ.1.10
hCoV-19/Ukraine/74359/2023	EPI_ISL_17156013	2023-02-07	Europe	Ukraine	Lviv region	BQ.1.11
hCoV-19/Ukraine/74311/2023	EPI_ISL_17156005	2023-02-06	Europe	Ukraine	Khmelnytskyi region	BQ.1.10
hCoV-19/Ukraine/74360/2023	EPI_ISL_17156014	2023-02-08	Europe	Ukraine	Lviv region	CM.8.1.4
hCoV-19/Ukraine/74330/2023	EPI_ISL_17156006	2023-02-10	Europe	Ukraine	Lviv region	XBB.1
hCoV-19/Ukraine/74362/2023	EPI_ISL_17156015	2023-02-08	Europe	Ukraine	Lviv region	XBB.1
hCoV-19/Ukraine/74333/2023	EPI_ISL_17156007	2023-02-10	Europe	Ukraine	Lviv region	XBB.1
hCoV-19/Ukraine/74346/2023	EPI_ISL_17156008	2023-02-09	Europe	Ukraine	Lviv region	XBB.1
hCoV-19/Ukraine/74356/2023	EPI_ISL_17156011	2023-02-08	Europe	Ukraine	Lviv region	XBB.1
hCoV-19/Ukraine/74357/2023	EPI_ISL_17156012	2023-02-08	Europe	Ukraine	Lviv region	XBB.1.5.12
hCoV-19/Ukraine/74364/2023	EPI_ISL_17156016	2023-02-07	Europe	Ukraine	Lviv region	XBB.1
hCoV-19/Ukraine/74367/2023	EPI_ISL_17156017	2023-02-07	Europe	Ukraine	Lviv region	BQ.1.11
hCoV-19/Ukraine/74372/2023	EPI_ISL_17156021	2023-02-08	Europe	Ukraine	Lviv region	XBB.1
hCoV-19/Ukraine/74373/2023	EPI_ISL_17156022	2023-02-08	Europe	Ukraine	Lviv region	XBB.1.5.12
hCoV-19/Ukraine/73227/2022	EPI_ISL_17156023	2022-11-28	Europe	Ukraine	Ternopil region	BA.5.2
hCoV-19/Ukraine/73228/2022	EPI_ISL_17156024	2022-11-28	Europe	Ukraine	Ternopil region	BA.5.2
hCoV-19/Ukraine/73232/2022	EPI_ISL_17156025	2022-11-17	Europe	Ukraine	Ternopil region	BA.5.2.1
hCoV-19/Ukraine/73241/2022	EPI_ISL_17156026	2022-11-18	Europe	Ukraine	Ternopil region	BA.5.2
hCoV-19/Ukraine/74345/2023	EPI_ISL_17165438	2023-02-08	Europe	Ukraine	Lviv region	XBB.1
hCoV-19/Ukraine/73814/2023	EPI_ISL_17165436	2023-01-26	Europe	Ukraine	Kharkiv region	BA.5.2
hCoV-19/Ukraine/74355/2023	EPI_ISL_17165439	2023-02-04	Europe	Ukraine	Lviv region	XBB.1.5.12
hCoV-19/Ukraine/73809/2023	EPI_ISL_17165434	2023-01-26	Europe	Ukraine	Kharkiv region	BQ.1.10
hCoV-19/Ukraine/73810/2023	EPI_ISL_17165435	2023-01-26	Europe	Ukraine	Kharkiv region	BQ.1.10
hCoV-19/Ukraine/74280/2023	EPI_ISL_17165437	2023-01-27	Europe	Ukraine	Odesa region	BA.5.2
hCoV-19/Ukraine/74375/2023	EPI_ISL_17165442	2023-02-07	Europe	Ukraine	Lviv region	XBB.1.5.12
hCoV-19/Ukraine/74378/2023	EPI_ISL_17165443	2023-02-20	Europe	Ukraine	Chernihiv region	XBB.1.9
hCoV-19/Ukraine/74968/2023	EPI_ISL_17268585	2023-02-16	Europe	Ukraine	Chernivtsi	CK.2.1.1
hCoV-19/Ukraine/74490/2023	EPI_ISL_17268592	2023-02-27	Europe	Ukraine	Ivano-Frankivsk	BN.1.1.1
hCoV-19/Ukraine/75110/2023	EPI_ISL_17268583	2023-02-16	Europe	Ukraine	Chernihiv region	BR.2.1
hCoV-19/Ukraine/74964/2023	EPI_ISL_17268584	2023-02-16	Europe	Ukraine	Chernivtsi	XBB.1
hCoV-19/Ukraine/74491/2023	EPI_ISL_17268593	2023-02-27	Europe	Ukraine	Ivano-Frankivsk	BQ.1.10
hCoV-19/Ukraine/75104/2023	EPI_ISL_17268582	2023-02-14	Europe	Ukraine	Chernihiv region	BN.1.2
hCoV-19/Ukraine/75619/2023	EPI_ISL_17268598	2023-02-22	Europe	Ukraine	Khmelnytskyi region	BQ.1.10
hCoV-19/Ukraine/75074/2023	EPI_ISL_17268588	2023-02-23	Europe	Ukraine	Dnipropetrovsk region	BN.1.3.1
hCoV-19/Ukraine/75075/2023	EPI_ISL_17268589	2023-02-17	Europe	Ukraine	Dnipropetrovsk region	BQ.1.10
hCoV-19/Ukraine/75617/2023	EPI_ISL_17268597	2023-02-22	Europe	Ukraine	Khmelnytskyi region	BN.1.3.1
hCoV-19/Ukraine/74969/2023	EPI_ISL_17268586	2023-02-16	Europe	Ukraine	Chernivtsi	BN.1.2.1
hCoV-19/Ukraine/74970/2023	EPI_ISL_17268587	2023-02-16	Europe	Ukraine	Chernivtsi	BN.1.3.1
hCoV-19/Ukraine/75078/2023	EPI_ISL_17268590	2023-02-23	Europe	Ukraine	Dnipropetrovsk region	BF.7.24
hCoV-19/Ukraine/74487/2023	EPI_ISL_17268591	2023-02-27	Europe	Ukraine	Ivano-Frankivsk	BN.1
hCoV-19/Ukraine/75735/2023	EPI_ISL_17268610	2023-02-23	Europe	Ukraine	Odesa region	BN.1.3.1
hCoV-19/Ukraine/74497/2023	EPI_ISL_17268594	2023-02-26	Europe	Ukraine	Ivano-Frankivsk	BQ.1.10.1
hCoV-19/Ukraine/74795/2023	EPI_ISL_17268613	2023-02-22	Europe	Ukraine	Rivne region	XBB.1.5
hCoV-19/Ukraine/75616/2023	EPI_ISL_17268596	2023-02-22	Europe	Ukraine	Khmelnytskyi region	BQ.1.1
hCoV-19/Ukraine/75480/2023	EPI_ISL_17268599	2023-02-01	Europe	Ukraine	Kirovohrad region	BN.1.3.1
hCoV-19/Ukraine/75481/2023	EPI_ISL_17268600	2023-02-01	Europe	Ukraine	Kirovohrad region	BF.14
hCoV-19/Ukraine/74796/2023	EPI_ISL_17268614	2023-02-22	Europe	Ukraine	Rivne region	XBB.1.5
hCoV-19/Ukraine/75162/2023	EPI_ISL_17268622	2023-02-20	Europe	Ukraine	Volyn region	XBB.1.5.12
hCoV-19/Ukraine/74411/2023	EPI_ISL_17268601	2023-02-27	Europe	Ukraine	Kyiv city	XBB.1.9
hCoV-19/Ukraine/74393/2023	EPI_ISL_17268615	2023-02-20	Europe	Ukraine	Sumy region	XBB.1.5.67
hCoV-19/Ukraine/74412/2023	EPI_ISL_17268602	2023-02-27	Europe	Ukraine	Kyiv city	XBB.1.9
hCoV-19/Ukraine/75316/2023	EPI_ISL_17268604	2023-02-13	Europe	Ukraine	Kyiv region	BA.2.75.5
hCoV-19/Ukraine/74598/2023	EPI_ISL_17268607	2023-02-21	Europe	Ukraine	Lviv region	XBB.1.5.12
hCoV-19/Ukraine/75460/2023	EPI_ISL_17268611	2023-02-16	Europe	Ukraine	Poltava region	BA.2.75.5
hCoV-19/Ukraine/75318/2023	EPI_ISL_17268605	2023-02-13	Europe	Ukraine	Kyiv region	BA.5.2
hCoV-19/Ukraine/75321/2023	EPI_ISL_17268606	2023-02-12	Europe	Ukraine	Kyiv region	BF.7
hCoV-19/Ukraine/75732/2023	EPI_ISL_17268608	2023-02-23	Europe	Ukraine	Odesa region	XBB.1
hCoV-19/Ukraine/75635/2023	EPI_ISL_17268619	2023-02-07	Europe	Ukraine	Vinnytsia	BA.2.3.20
hCoV-19/Ukraine/75733/2023	EPI_ISL_17268609	2023-02-23	Europe	Ukraine	Odesa region	XBB.1
hCoV-19/Ukraine/74794/2023	EPI_ISL_17268612	2023-02-22	Europe	Ukraine	Rivne region	XBB.1.5
hCoV-19/Ukraine/74401/2023	EPI_ISL_17268616	2023-02-20	Europe	Ukraine	Sumy region	XBB.1.5.67
hCoV-19/Ukraine/75417/2023	EPI_ISL_17268627	2023-02-16	Europe	Ukraine	Zakarpattia region	BA.5.2
hCoV-19/Ukraine/74403/2023	EPI_ISL_17268617	2023-02-20	Europe	Ukraine	Sumy region	XBB.1.5.67
hCoV-19/Ukraine/75161/2023	EPI_ISL_17268621	2023-02-20	Europe	Ukraine	Volyn region	XBB.1.5.12
hCoV-19/Ukraine/74694/2023	EPI_ISL_17268628	2023-02-01	Europe	Ukraine	Zhytomyr region	BQ.1.1
hCoV-19/Ukraine/75224/2023	EPI_ISL_17268618	2023-02-22	Europe	Ukraine	Ternopil region	BQ.1.10
hCoV-19/Ukraine/75159/2023	EPI_ISL_17268620	2023-02-20	Europe	Ukraine	Volyn region	BN.1.4.3
hCoV-19/Ukraine/75415/2023	EPI_ISL_17268625	2023-02-15	Europe	Ukraine	Zakarpattia region	BQ.1.1
hCoV-19/Ukraine/74698/2023	EPI_ISL_17268630	2023-02-02	Europe	Ukraine	Zhytomyr region	BQ.1.1
hCoV-19/Ukraine/75163/2023	EPI_ISL_17268623	2023-02-20	Europe	Ukraine	Volyn region	XBB.1.9
hCoV-19/Ukraine/75413/2023	EPI_ISL_17268624	2023-02-14	Europe	Ukraine	Zakarpattia region	BQ.1
hCoV-19/Ukraine/75416/2023	EPI_ISL_17268626	2023-02-16	Europe	Ukraine	Zakarpattia region	XBB.1.5.12
hCoV-19/Ukraine/74696/2023	EPI_ISL_17268629	2023-01-27	Europe	Ukraine	Zhytomyr region	XBB.1
hCoV-19/Ukraine/74408/2023	EPI_ISL_17284064	2023-02-27	Europe	Ukraine	Kyiv city	BA.2.75.5
hCoV-19/Ukraine/74488/2023	EPI_ISL_17284066	2023-02-26	Europe	Ukraine	Ivano-Frankivsk	BQ.1.10.1
hCoV-19/Ukraine/75107/2023	EPI_ISL_17284079	2023-02-15	Europe	Ukraine	Chernihiv region	BQ.1.5
hCoV-19/Ukraine/74406/2023	EPI_ISL_17284063	2023-02-20	Europe	Ukraine	Sumy region	XBB.1.5.67
hCoV-19/Ukraine/74415/2023	EPI_ISL_17284065	2023-02-27	Europe	Ukraine	Kyiv city	BN.1.2.1
hCoV-19/Ukraine/74961/2023	EPI_ISL_17284074	2023-02-17	Europe	Ukraine	Chernivtsi	BQ.1.25
hCoV-19/Ukraine/75160/2023	EPI_ISL_17284081	2023-02-20	Europe	Ukraine	Volyn region	XBB.1.9
hCoV-19/Ukraine/75483/2023	EPI_ISL_17284093	2023-02-03	Europe	Ukraine	Kirovohrad region	BN.1.3.1
hCoV-19/Ukraine/74967/2023	EPI_ISL_17284075	2023-02-16	Europe	Ukraine	Chernivtsi	BQ.1.10
hCoV-19/Ukraine/75068/2023	EPI_ISL_17284076	2023-02-22	Europe	Ukraine	Dnipropetrovsk region	BN.1.4.2
hCoV-19/Ukraine/74600/2023	EPI_ISL_17284070	2023-02-18	Europe	Ukraine	Lviv region	XBB.1
hCoV-19/Ukraine/75069/2023	EPI_ISL_17284077	2023-02-22	Europe	Ukraine	Dnipropetrovsk region	XBB.1.9
hCoV-19/Ukraine/74703/2023	EPI_ISL_17284071	2023-02-06	Europe	Ukraine	Zhytomyr region	XBB.1.9
hCoV-19/Ukraine/75070/2023	EPI_ISL_17284078	2023-02-24	Europe	Ukraine	Dnipropetrovsk region	BA.2.75.5
hCoV-19/Ukraine/74798/2023	EPI_ISL_17284072	2023-02-22	Europe	Ukraine	Rivne region	BQ.1.10
hCoV-19/Ukraine/75109/2023	EPI_ISL_17284080	2023-02-15	Europe	Ukraine	Chernihiv region	BF.7
hCoV-19/Ukraine/75220/2023	EPI_ISL_17284082	2023-02-23	Europe	Ukraine	Ternopil region	BQ.1.1
hCoV-19/Ukraine/75614/2023	EPI_ISL_17284096	2023-02-23	Europe	Ukraine	Khmelnytskyi region	BQ.1.10
hCoV-19/Ukraine/75632/2023	EPI_ISL_17284097	2023-02-08	Europe	Ukraine	Vinnytsia	BQ.1.1.37
hCoV-19/Ukraine/75221/2023	EPI_ISL_17284083	2023-02-23	Europe	Ukraine	Ternopil region	XBB.1
hCoV-19/Ukraine/75324/2023	EPI_ISL_17284085	2023-02-13	Europe	Ukraine	Kyiv region	BN.1.3.1
hCoV-19/Ukraine/75325/2023	EPI_ISL_17284086	2023-02-13	Europe	Ukraine	Kyiv region	BR.2.1
hCoV-19/Ukraine/75326/2023	EPI_ISL_17284087	2023-02-13	Europe	Ukraine	Kyiv region	BQ.1.1
hCoV-19/Ukraine/75418/2023	EPI_ISL_17284088	2023-02-16	Europe	Ukraine	Zakarpattia region	BA.5.2
hCoV-19/Ukraine/74900/2023	EPI_ISL_17284105	2023-02-23	Europe	Ukraine	Kharkiv region	BA.2.75.5
hCoV-19/Ukraine/75420/2023	EPI_ISL_17284089	2023-02-17	Europe	Ukraine	Zakarpattia region	XBB.1.5.12
hCoV-19/Ukraine/75422/2023	EPI_ISL_17284090	2023-02-27	Europe	Ukraine	Zakarpattia region	BQ.1.10
hCoV-19/Ukraine/75423/2023	EPI_ISL_17284091	2023-02-27	Europe	Ukraine	Zakarpattia region	XBB.1.5
hCoV-19/Ukraine/75613/2023	EPI_ISL_17284095	2023-02-27	Europe	Ukraine	Khmelnytskyi region	BN.1.9
hCoV-19/Ukraine/75642/2023	EPI_ISL_17284099	2023-02-10	Europe	Ukraine	Vinnytsia	BA.2.3.20
hCoV-19/Ukraine/75741/2023	EPI_ISL_17284101	2023-02-23	Europe	Ukraine	Odesa region	BN.1.3.1
hCoV-19/Ukraine/74894/2023	EPI_ISL_17284102	2023-02-23	Europe	Ukraine	Kharkiv region	BQ.1.10
hCoV-19/Ukraine/74895/2023	EPI_ISL_17284103	2023-02-23	Europe	Ukraine	Kharkiv region	BQ.1.10
hCoV-19/Ukraine/74898/2023	EPI_ISL_17284104	2023-02-24	Europe	Ukraine	Kharkiv region	BN.1.2
hCoV-19/Ukraine/75851/2023	EPI_ISL_17347582	2023-03-13	Europe	Ukraine	Ivano-Frankivsk	XBB.1.5
hCoV-19/Ukraine/75853/2023	EPI_ISL_17347584	2023-03-13	Europe	Ukraine	Ivano-Frankivsk	XBB.1.5.12
hCoV-19/Ukraine/75849/2023	EPI_ISL_17347581	2023-03-13	Europe	Ukraine	Ivano-Frankivsk	XBB.1.5.12
hCoV-19/Ukraine/75953/2023	EPI_ISL_17347586	2023-03-04	Europe	Ukraine	Zhytomyr region	BN.1
hCoV-19/Ukraine/75852/2023	EPI_ISL_17347583	2023-03-13	Europe	Ukraine	Ivano-Frankivsk	XBB.1.5.13
hCoV-19/Ukraine/76052/2023	EPI_ISL_17347588	2023-03-06	Europe	Ukraine	Chernihiv region	EN.1
hCoV-19/Ukraine/75848/2023	EPI_ISL_17347580	2023-03-13	Europe	Ukraine	Ivano-Frankivsk	XBB.1.5
hCoV-19/Ukraine/76136/2023	EPI_ISL_17347592	2023-03-01	Europe	Ukraine	Kyiv city	BN.1.2.1
hCoV-19/Ukraine/75951/2023	EPI_ISL_17347585	2023-03-03	Europe	Ukraine	Zhytomyr region	BN.1
hCoV-19/Ukraine/76453/2023	EPI_ISL_17347603	2023-03-06	Europe	Ukraine	Khmelnytskyi region	XBB.1.5.12
hCoV-19/Ukraine/76296/2023	EPI_ISL_17347599	2023-03-14	Europe	Ukraine	Kharkiv region	XBB.1.5
hCoV-19/Ukraine/76375/2023	EPI_ISL_17347601	2023-03-02	Europe	Ukraine	Sumy region	XBB.1.5
hCoV-19/Ukraine/76244/2023	EPI_ISL_17347594	2023-03-13	Europe	Ukraine	Dnipropetrovsk region	XBB.1.5.15
hCoV-19/Ukraine/76249/2023	EPI_ISL_17347596	2023-03-13	Europe	Ukraine	Dnipropetrovsk region	BQ.1.10
hCoV-19/Ukraine/76260/2023	EPI_ISL_17347597	2023-03-16	Europe	Ukraine	Dnipropetrovsk region	CH.1.1
hCoV-19/Ukraine/76304/2023	EPI_ISL_17347600	2023-03-14	Europe	Ukraine	Kharkiv region	XBB.1.5
hCoV-19/Ukraine/76450/2023	EPI_ISL_17347602	2023-03-01	Europe	Ukraine	Khmelnytskyi region	BA.5.9
hCoV-19/Ukraine/71027/2022	EPI_ISL_14598936	2022-06-16	Europe	Ukraine	Dnipropetrovsk region	BA.2.9
hCoV-19/Ukraine/76291/2023	EPI_ISL_17347598	2023-03-13	Europe	Ukraine	Kharkiv region	XBB.1.9.1
hCoV-19/Ukraine/76245/2023	EPI_ISL_17347595	2023-03-13	Europe	Ukraine	Dnipropetrovsk region	FL.33
hCoV-19/Ukraine/76141/2023	EPI_ISL_17347593	2023-03-01	Europe	Ukraine	Kyiv city	XBB.1.9.1
hCoV-19/Ukraine/76055/2023	EPI_ISL_17347590	2023-03-06	Europe	Ukraine	Chernihiv region	XBB.1.9.1
hCoV-19/Ukraine/76054/2023	EPI_ISL_17347589	2023-03-06	Europe	Ukraine	Chernihiv region	XBB.1.9.1
hCoV-19/Ukraine/76051/2023	EPI_ISL_17347587	2023-03-06	Europe	Ukraine	Chernihiv region	XBB.1.9.1
hCoV-19/Ukraine/73804/2023	EPI_ISL_17064001	2023-01-24	Europe	Ukraine	Kharkiv region	CH.1.1
hCoV-19/Ukraine/74371/2023	EPI_ISL_17156020	2023-02-07	Europe	Ukraine	Lviv region	CH.1.1
hCoV-19/Ukraine/74369/2023	EPI_ISL_17156018	2023-02-07	Europe	Ukraine	Lviv region	CH.1.1.1
hCoV-19/Ukraine/74361/2023	EPI_ISL_17165440	2023-02-08	Europe	Ukraine	Lviv region	CH.1.1
hCoV-19/Ukraine/74363/2023	EPI_ISL_17165441	2023-02-06	Europe	Ukraine	Lviv region	CH.1.1
hCoV-19/Ukraine/74418/2023	EPI_ISL_17268603	2023-02-23	Europe	Ukraine	Kyiv city	CH.1.1
hCoV-19/Ukraine/74489/2023	EPI_ISL_17284067	2023-02-27	Europe	Ukraine	Ivano-Frankivsk	CH.1.1
hCoV-19/Ukraine/74596/2023	EPI_ISL_17284068	2023-02-21	Europe	Ukraine	Lviv region	CH.1.1
hCoV-19/Ukraine/74599/2023	EPI_ISL_17284069	2023-02-21	Europe	Ukraine	Lviv region	CH.1.1
hCoV-19/Ukraine/76131/2023	EPI_ISL_17347591	2023-02-28	Europe	Ukraine	Kyiv city	DV.6
hCoV-19/Ukraine/73475/2023	EPI_ISL_16846038	2023-01-10	Europe	Ukraine	Chernihiv Region	CH.1.1
hCoV-19/Ukraine/73566/2023	EPI_ISL_16846064	2023-01-17	Europe	Ukraine	Kyiv city	CH.1.1
hCoV-19/Ukraine/73657/2023	EPI_ISL_17018578	2023-01-18	Europe	Ukraine	Kharkiv region	CH.1.1
hCoV-19/Ukraine/73987/2023	EPI_ISL_17018579	2023-01-21	Europe	Ukraine	Poltava region	CH.1.1
hCoV-19/Ukraine/73990/2023	EPI_ISL_17018604	2023-01-20	Europe	Ukraine	Poltava region	CH.1.1
hCoV-19/Ukraine/73650/2023	EPI_ISL_17018613	2023-01-17	Europe	Ukraine	Kharkiv region	CH.1.1
hCoV-19/Ukraine/74020/2023	EPI_ISL_17018618	2023-01-12	Europe	Ukraine	Ternopil region	CH.1.1.19
hCoV-19/Ukraine/73991/2023	EPI_ISL_17018633	2023-01-23	Europe	Ukraine	Poltava region	CH.1.1
hCoV-19/Ukraine/73631/2023	EPI_ISL_17018638	2023-01-16	Europe	Ukraine	Zaporizhzhia region	CH.1.1
hCoV-19/Ukraine/74058/2023	EPI_ISL_17076146	2023-01-29	Europe	Ukraine	Ternopil region	XBB.1.5.16
hCoV-19/Ukraine/74022/2023	EPI_ISL_17018646	2023-01-20	Europe	Ukraine	Ternopil region	BA.2
hCoV-19/Ukraine/71171/2022	EPI_ISL_14620295	2022-07-26	Europe	Ukraine	Khmelnytskyi region	BA.2
hCoV-19/Ukraine/71004/2022	EPI_ISL_14598929	2022-05-12	Europe	Ukraine	Vinnytsia	BA.2
hCoV-19/Ukraine/71030/2022	EPI_ISL_14245469	2022-06-22	Europe	Ukraine	Dnipropetrovsk region	BA.2
hCoV-19/Ukraine/70993/2022	EPI_ISL_14245458	2022-06-27	Europe	Ukraine	Ivano-Frankivsk	BA.2
hCoV-19/Ukraine/73993/2023	EPI_ISL_17018651	2023-01-27	Europe	Ukraine	Poltava region	BA.2
hCoV-19/Ukraine/79601/2023	EPI_ISL_17830546	2023-04-25	Europe	Ukraine	Odesa region	XBB.1.9.2
hCoV-19/Ukraine/79610/2023	EPI_ISL_17830550	2023-05-03	Europe	Ukraine	Odesa region	XBB.1.9.1
hCoV-19/Ukraine/79119/2023	EPI_ISL_17833440	2023-04-26	Europe	Ukraine	Kyiv region	XBB.1.5
hCoV-19/Ukraine/HCL023076247101/2023	EPI_ISL_17711354	2023-03-07	Europe	Ukraine	Kyiv	XBB.1.5.13
hCoV-19/Ukraine/79236/2023	EPI_ISL_17833463	2023-04-28	Europe	Ukraine	Mykolaiv region	XBB.1.5.12
hCoV-19/Ukraine/78219/2023	EPI_ISL_17655736	2023-04-10	Europe	Ukraine	Chernivtsi	XBB.1.5.12
hCoV-19/Ukraine/76537/2023	EPI_ISL_17535884	2023-03-09	Europe	Ukraine	Kyiv region	BA.2
hCoV-19/Ukraine/78855/2023	EPI_ISL_17684650	2023-04-07	Europe	Ukraine	Odesa region	XBB.1.5.12
hCoV-19/Ukraine/79456/2023	EPI_ISL_17833488	2023-05-15	Europe	Ukraine	Vinnytsia	XBB.1.5
hCoV-19/Ukraine/79339/2023	EPI_ISL_17833471	2023-05-16	Europe	Ukraine	Sumy region	XBB.1.5.67
hCoV-19/Ukraine/79565/2023	EPI_ISL_17777540	2023-05-09	Europe	Ukraine	Zakarpattia region	XBB.1.9
hCoV-19/Ukraine/HCL023076322001/2023	EPI_ISL_17711365	2023-02-25	Europe	Ukraine	Kyiv	XBB.1.4
hCoV-19/Ukraine/78702/2023	EPI_ISL_17684630	2023-04-11	Europe	Ukraine	Volyn region	EL.1
hCoV-19/Ukraine/78007/2023	EPI_ISL_17655725	2023-04-03	Europe	Ukraine	Mykolaiv region	XBB.1.5.46
hCoV-19/Ukraine/77470/2023	EPI_ISL_17655691	2023-04-14	Europe	Ukraine	Ivano-Frankivsk	XBB.1.9.1
hCoV-19/Ukraine/77464/2023	EPI_ISL_17655687	2023-04-14	Europe	Ukraine	Ivano-Frankivsk	XBB.1.5
hCoV-19/Ukraine/76984/2023	EPI_ISL_17492063	2023-03-14	Europe	Ukraine	Chernivtsi	XBB.1.5
hCoV-19/Ukraine/75222/2023	EPI_ISL_17367282	2023-02-22	Europe	Ukraine	Ternopil region	BA.2.56
hCoV-19/Ukraine/76733/2023	EPI_ISL_17347607	2023-03-03	Europe	Ukraine	Poltava region	BN.1.2.1
hCoV-19/Ukraine/76736/2023	EPI_ISL_17347610	2023-03-03	Europe	Ukraine	Poltava region	BN.1
hCoV-19/Ukraine/76732/2023	EPI_ISL_17347606	2023-03-02	Europe	Ukraine	Poltava region	CH.1.1
hCoV-19/Ukraine/76735/2023	EPI_ISL_17347609	2023-03-02	Europe	Ukraine	Poltava region	CM.8.1.4
hCoV-19/Ukraine/76734/2023	EPI_ISL_17347608	2023-03-02	Europe	Ukraine	Poltava region	XBB.1.5
hCoV-19/Ukraine/76737/2023	EPI_ISL_17347611	2023-03-03	Europe	Ukraine	Poltava region	CM.8.1.4
hCoV-19/Ukraine/75102/2023	EPI_ISL_17367267	2023-02-13	Europe	Ukraine	Chernihiv region	XBB.1.5.12
hCoV-19/Ukraine/75072/2023	EPI_ISL_17367269	2023-02-22	Europe	Ukraine	Dnipropetrovsk region	XBB.1.5
hCoV-19/Ukraine/75103/2023	EPI_ISL_17367268	2023-02-14	Europe	Ukraine	Chernihiv region	BF.7
hCoV-19/Ukraine/75479/2023	EPI_ISL_17367272	2023-02-01	Europe	Ukraine	Kirovohrad region	BN.1.3.1
hCoV-19/Ukraine/75217/2023	EPI_ISL_17367281	2023-02-21	Europe	Ukraine	Ternopil region	BQ.1.10
hCoV-19/Ukraine/75216/2023	EPI_ISL_17367280	2023-02-21	Europe	Ukraine	Ternopil region	XBB.1
hCoV-19/Ukraine/74592/2023	EPI_ISL_17367275	2023-02-24	Europe	Ukraine	Lviv region	XBB.1.5.12
hCoV-19/Ukraine/75734/2023	EPI_ISL_17367276	2023-02-23	Europe	Ukraine	Odesa region	XBB.1.9
hCoV-19/Ukraine/75482/2023	EPI_ISL_17367273	2023-02-01	Europe	Ukraine	Kirovohrad region	BQ.1.1.4
hCoV-19/Ukraine/75615/2023	EPI_ISL_17367271	2023-02-22	Europe	Ukraine	Khmelnytskyi region	BN.1.3.1
hCoV-19/Ukraine/74402/2023	EPI_ISL_17367279	2023-02-20	Europe	Ukraine	Sumy region	XBB.1.5.67
hCoV-19/Ukraine/74590/2023	EPI_ISL_17367274	2023-02-27	Europe	Ukraine	Lviv region	XBB.1.5.12
hCoV-19/Ukraine/75461/2023	EPI_ISL_17367277	2023-02-16	Europe	Ukraine	Poltava region	BA.2.75.5
hCoV-19/Ukraine/74793/2023	EPI_ISL_17367278	2023-02-21	Europe	Ukraine	Rivne region	BQ.1.10
hCoV-19/Ukraine/74695/2023	EPI_ISL_17367286	2023-01-27	Europe	Ukraine	Zhytomyr region	XBB.1
hCoV-19/Ukraine/75640/2023	EPI_ISL_17367284	2023-02-07	Europe	Ukraine	Vinnytsia	XBB.1.5.12
hCoV-19/Ukraine/75643/2023	EPI_ISL_17367285	2023-02-07	Europe	Ukraine	Vinnytsia	XBB.1
hCoV-19/Ukraine/75322/2023	EPI_ISL_17390631	2023-02-13	Europe	Ukraine	Kyiv region	BQ.1.2
hCoV-19/Ukraine/75071/2023	EPI_ISL_17390624	2023-02-23	Europe	Ukraine	Dnipropetrovsk region	XBB.1
hCoV-19/Ukraine/74494/2023	EPI_ISL_17390615	2023-02-27	Europe	Ukraine	Ivano-Frankivsk	XBB.1.5.12
hCoV-19/Ukraine/74392/2023	EPI_ISL_17390609	2023-02-16	Europe	Ukraine	Sumy region	XBB.1.5.67
hCoV-19/Ukraine/74405/2023	EPI_ISL_17390611	2023-02-20	Europe	Ukraine	Sumy region	XBB.1.5.67
hCoV-19/Ukraine/74404/2023	EPI_ISL_17390610	2023-02-20	Europe	Ukraine	Sumy region	XBB.1.5.67
hCoV-19/Ukraine/74413/2023	EPI_ISL_17390613	2023-02-27	Europe	Ukraine	Kyiv city	XBB.1.9
hCoV-19/Ukraine/74410/2023	EPI_ISL_17390612	2023-02-27	Europe	Ukraine	Kyiv city	XBB.1.9
hCoV-19/Ukraine/74701/2023	EPI_ISL_17390618	2023-02-02	Europe	Ukraine	Zhytomyr region	XBB.1.1
hCoV-19/Ukraine/74797/2023	EPI_ISL_17390620	2023-02-22	Europe	Ukraine	Rivne region	XBB.1.5
hCoV-19/Ukraine/74492/2023	EPI_ISL_17390614	2023-02-27	Europe	Ukraine	Ivano-Frankivsk	XBB.1
hCoV-19/Ukraine/74801/2023	EPI_ISL_17390622	2023-02-22	Europe	Ukraine	Rivne region	XBB.1.5
hCoV-19/Ukraine/74591/2023	EPI_ISL_17390616	2023-02-24	Europe	Ukraine	Lviv region	XBB.1
hCoV-19/Ukraine/75612/2023	EPI_ISL_17390635	2023-02-27	Europe	Ukraine	Khmelnytskyi region	XBB.1.5.12
hCoV-19/Ukraine/75641/2023	EPI_ISL_17390637	2023-02-07	Europe	Ukraine	Vinnytsia	XBB.1.5.12
hCoV-19/Ukraine/74702/2023	EPI_ISL_17390619	2023-02-03	Europe	Ukraine	Zhytomyr region	XBB.1.1
hCoV-19/Ukraine/74799/2023	EPI_ISL_17390621	2023-02-22	Europe	Ukraine	Rivne region	XBB.1.5
hCoV-19/Ukraine/75850/2023	EPI_ISL_17390699	2023-03-13	Europe	Ukraine	Ivano-Frankivsk	XBB.1.5.12
hCoV-19/Ukraine/74962/2023	EPI_ISL_17390623	2023-02-14	Europe	Ukraine	Chernivtsi	XBB.2.12
hCoV-19/Ukraine/75108/2023	EPI_ISL_17390626	2023-02-15	Europe	Ukraine	Chernihiv region	BA.2.75.5
hCoV-19/Ukraine/75950/2023	EPI_ISL_17390703	2023-03-03	Europe	Ukraine	Zhytomyr region	XBB.1.5
hCoV-19/Ukraine/75106/2023	EPI_ISL_17390625	2023-02-13	Europe	Ukraine	Chernihiv region	BF.7.13.2
hCoV-19/Ukraine/75164/2023	EPI_ISL_17390628	2023-02-20	Europe	Ukraine	Volyn region	XBB.1.9
hCoV-19/Ukraine/75618/2023	EPI_ISL_17390636	2023-02-23	Europe	Ukraine	Khmelnytskyi region	XBB.1.5.12
hCoV-19/Ukraine/75956/2023	EPI_ISL_17390705	2023-03-04	Europe	Ukraine	Zhytomyr region	BN.1.2.1
hCoV-19/Ukraine/75165/2023	EPI_ISL_17390629	2023-02-21	Europe	Ukraine	Volyn region	BQ.1.10
hCoV-19/Ukraine/75215/2023	EPI_ISL_17390630	2023-02-24	Europe	Ukraine	Ternopil region	XBB.1
hCoV-19/Ukraine/75961/2023	EPI_ISL_17390706	2023-03-03	Europe	Ukraine	Zhytomyr region	XBB.1.5
hCoV-19/Ukraine/75462/2023	EPI_ISL_17390632	2023-02-18	Europe	Ukraine	Poltava region	XBB.1.5.16
hCoV-19/Ukraine/75854/2023	EPI_ISL_17390700	2023-03-13	Europe	Ukraine	Ivano-Frankivsk	XBB.1.5
hCoV-19/Ukraine/75485/2023	EPI_ISL_17390633	2023-02-08	Europe	Ukraine	Kirovohrad region	BF.14
hCoV-19/Ukraine/75486/2023	EPI_ISL_17390634	2023-02-06	Europe	Ukraine	Kirovohrad region	XBB.1.9
hCoV-19/Ukraine/75743/2023	EPI_ISL_17390639	2023-02-23	Europe	Ukraine	Odesa region	XBB.1
hCoV-19/Ukraine/75855/2023	EPI_ISL_17390701	2023-03-13	Europe	Ukraine	Ivano-Frankivsk	XBB.1.5.65
hCoV-19/Ukraine/76372/2023	EPI_ISL_17390728	2023-02-28	Europe	Ukraine	Sumy region	XBB.1.5
hCoV-19/Ukraine/75952/2023	EPI_ISL_17390704	2023-03-03	Europe	Ukraine	Zhytomyr region	XBB.1.5
hCoV-19/Ukraine/76370/2023	EPI_ISL_17390726	2023-03-01	Europe	Ukraine	Sumy region	XBB.1.5
hCoV-19/Ukraine/76454/2023	EPI_ISL_17390734	2023-03-06	Europe	Ukraine	Khmelnytskyi region	XBB.1.5.12
hCoV-19/Ukraine/76371/2023	EPI_ISL_17390727	2023-02-28	Europe	Ukraine	Sumy region	XBB.1.5
hCoV-19/Ukraine/76458/2023	EPI_ISL_17390736	2023-03-07	Europe	Ukraine	Khmelnytskyi region	XBB.1.5.12
hCoV-19/Ukraine/76126/2023	EPI_ISL_17390713	2023-02-28	Europe	Ukraine	Kyiv city	XBB.1.5.12
hCoV-19/Ukraine/76142/2023	EPI_ISL_17390716	2023-03-02	Europe	Ukraine	Kyiv city	XBB.1.5
hCoV-19/Ukraine/76373/2023	EPI_ISL_17390729	2023-03-01	Europe	Ukraine	Sumy region	XBB.1.5
hCoV-19/Ukraine/76247/2023	EPI_ISL_17390718	2023-03-14	Europe	Ukraine	Dnipropetrovsk region	XBB.1.5.12
hCoV-19/Ukraine/76377/2023	EPI_ISL_17390731	2023-03-01	Europe	Ukraine	Sumy region	XBB.1.5
hCoV-19/Ukraine/76459/2023	EPI_ISL_17390737	2023-03-07	Europe	Ukraine	Khmelnytskyi region	XBB.1.5
hCoV-19/Ukraine/76452/2023	EPI_ISL_17390733	2023-03-02	Europe	Ukraine	Khmelnytskyi region	XBB.1.5
hCoV-19/Ukraine/76455/2023	EPI_ISL_17390735	2023-03-03	Europe	Ukraine	Khmelnytskyi region	XBB.1.5.12
hCoV-19/Ukraine/76295/2023	EPI_ISL_17390724	2023-03-13	Europe	Ukraine	Kharkiv region	XBB.1.5.16
hCoV-19/Ukraine/76374/2023	EPI_ISL_17390730	2023-03-02	Europe	Ukraine	Sumy region	XBB.1.5
hCoV-19/Ukraine/76378/2023	EPI_ISL_17390732	2023-03-01	Europe	Ukraine	Sumy region	XBB.1.5
hCoV-19/Ukraine/76069/2023	EPI_ISL_17466185	2023-03-08	Europe	Ukraine	Chernihiv region	BN.1
hCoV-19/Ukraine/75959/2023	EPI_ISL_17466181	2023-03-07	Europe	Ukraine	Zhytomyr region	XBB.1.5
hCoV-19/Ukraine/76307/2023	EPI_ISL_17466188	2023-03-13	Europe	Ukraine	Kharkiv region	XBB.1
hCoV-19/Ukraine/76063/2023	EPI_ISL_17466182	2023-03-06	Europe	Ukraine	Chernihiv region	XBB.1.4
hCoV-19/Ukraine/76065/2023	EPI_ISL_17466183	2023-03-08	Europe	Ukraine	Chernihiv region	BA.5.2
hCoV-19/Ukraine/76068/2023	EPI_ISL_17466184	2023-03-07	Europe	Ukraine	Chernihiv region	BR.2.1
hCoV-19/Ukraine/76533/2023	EPI_ISL_17466193	2023-03-09	Europe	Ukraine	Kyiv region	BN.3.1
hCoV-19/Ukraine/76299/2023	EPI_ISL_17466187	2023-03-13	Europe	Ukraine	Kharkiv region	BN.1.3.1
hCoV-19/Ukraine/76463/2023	EPI_ISL_17466189	2023-03-08	Europe	Ukraine	Khmelnytskyi region	XBB.1.5.12
hCoV-19/Ukraine/76528/2023	EPI_ISL_17466191	2023-03-10	Europe	Ukraine	Kyiv region	XBB.1.9.1
hCoV-19/Ukraine/75096/2023	EPI_ISL_17485368	2023-03-15	Europe	Ukraine	Dnipropetrovsk region	XBB.1.5.12
hCoV-19/Ukraine/75214/2023	EPI_ISL_17485369	2023-03-13	Europe	Ukraine	Volyn region	XBB.1.5.12
hCoV-19/Ukraine/74414/2023	EPI_ISL_17485366	2023-02-28	Europe	Ukraine	Kyiv region	XBB.1
hCoV-19/Ukraine/74417/2023	EPI_ISL_17485367	2023-03-01	Europe	Ukraine	Kyiv region	XBB.1.9
hCoV-19/Ukraine/76883/2023	EPI_ISL_17492060	2023-03-13	Europe	Ukraine	Rivne region	BQ.1.8
hCoV-19/Ukraine/76961/2023	EPI_ISL_17492061	2023-03-16	Europe	Ukraine	Chernivtsi	XBB.1.5
hCoV-19/Ukraine/76527/2023	EPI_ISL_17492051	2023-03-07	Europe	Ukraine	Kyiv region	BN.1.2.1
hCoV-19/Ukraine/76521/2023	EPI_ISL_17492050	2023-03-06	Europe	Ukraine	Kyiv region	XBB.1.5
hCoV-19/Ukraine/76870/2023	EPI_ISL_17492059	2023-03-14	Europe	Ukraine	Rivne region	DV.6
hCoV-19/Ukraine/76632/2023	EPI_ISL_17492053	2023-02-24	Europe	Ukraine	Mykolaiv region	BF.7
hCoV-19/Ukraine/76649/2023	EPI_ISL_17492055	2023-03-01	Europe	Ukraine	Mykolaiv region	BN.1.3.1
hCoV-19/Ukraine/76983/2023	EPI_ISL_17492062	2023-03-14	Europe	Ukraine	Chernivtsi	XBB.1.5.12
hCoV-19/Ukraine/77128/2023	EPI_ISL_17492066	2023-03-15	Europe	Ukraine	Zaporizhzhia region	XBB.1.5
hCoV-19/Ukraine/77065/2023	EPI_ISL_17492067	2023-03-01	Europe	Ukraine	Odesa region	XBB.1.5
hCoV-19/Ukraine/76640/2023	EPI_ISL_17492121	2023-02-27	Europe	Ukraine	Mykolaiv region	XBB.1.5
hCoV-19/Ukraine/77067/2023	EPI_ISL_17492068	2023-03-02	Europe	Ukraine	Odesa region	XBB.1.5
hCoV-19/Ukraine/77071/2023	EPI_ISL_17492069	2023-03-08	Europe	Ukraine	Odesa region	BN.1.3.1
hCoV-19/Ukraine/77357/2023	EPI_ISL_17492075	2023-03-13	Europe	Ukraine	Volyn region	BN.1
hCoV-19/Ukraine/77354/2023	EPI_ISL_17492074	2023-03-13	Europe	Ukraine	Volyn region	BN.1.3.1
hCoV-19/Ukraine/76650/2023	EPI_ISL_17492123	2023-03-01	Europe	Ukraine	Mykolaiv region	FL.33
hCoV-19/Ukraine/77126/2023	EPI_ISL_17492137	2023-03-15	Europe	Ukraine	Zaporizhzhia region	XBB.1.9.1
hCoV-19/Ukraine/76518/2023	EPI_ISL_17492116	2023-03-06	Europe	Ukraine	Kyiv region	XBB.1.4
hCoV-19/Ukraine/76638/2023	EPI_ISL_17492120	2023-02-27	Europe	Ukraine	Mykolaiv region	XBB.1.5
hCoV-19/Ukraine/76642/2023	EPI_ISL_17492122	2023-02-28	Europe	Ukraine	Mykolaiv region	XBB.1.5
hCoV-19/Ukraine/77134/2023	EPI_ISL_17492139	2023-03-16	Europe	Ukraine	Zaporizhzhia region	XBB.1.5
hCoV-19/Ukraine/76978/2023	EPI_ISL_17492135	2023-03-16	Europe	Ukraine	Chernivtsi	XBB.1.5
hCoV-19/Ukraine/77129/2023	EPI_ISL_17492138	2023-03-15	Europe	Ukraine	Zaporizhzhia region	XBB.1.5
hCoV-19/Ukraine/76869/2023	EPI_ISL_17492132	2023-03-14	Europe	Ukraine	Rivne region	XBB.1.5.15
hCoV-19/Ukraine/77066/2023	EPI_ISL_17492140	2023-03-01	Europe	Ukraine	Odesa region	BN.1.3.1
hCoV-19/Ukraine/76541/2023	EPI_ISL_17505932	2023-03-09	Europe	Ukraine	Kyiv region	XBB.1.5
hCoV-19/Ukraine/76771/2023	EPI_ISL_17505933	2023-03-15	Europe	Ukraine	Lviv region	XBB.1.5
hCoV-19/Ukraine/76875/2023	EPI_ISL_17505935	2023-03-14	Europe	Ukraine	Rivne region	BQ.1.10
hCoV-19/Ukraine/76539/2023	EPI_ISL_17505931	2023-03-08	Europe	Ukraine	Kyiv region	BA.5.2.1
hCoV-19/Ukraine/76871/2023	EPI_ISL_17505934	2023-03-14	Europe	Ukraine	Rivne region	XBB.1.5
hCoV-19/Ukraine/77362/2023	EPI_ISL_17505949	2023-03-15	Europe	Ukraine	Volyn region	BQ.1.10
hCoV-19/Ukraine/77257/2023	EPI_ISL_17505947	2023-03-14	Europe	Ukraine	Vinnytsia	BA.2.3.20
hCoV-19/Ukraine/77132/2023	EPI_ISL_17505938	2023-03-16	Europe	Ukraine	Zaporizhzhia region	XBB.1.5
hCoV-19/Ukraine/77075/2023	EPI_ISL_17505940	2023-03-09	Europe	Ukraine	Odesa region	BN.1.3.1
hCoV-19/Ukraine/77083/2023	EPI_ISL_17505941	2023-03-14	Europe	Ukraine	Odesa region	XBB.1.9.1
hCoV-19/Ukraine/77275/2023	EPI_ISL_17505948	2023-03-15	Europe	Ukraine	Vinnytsia	BQ.1.1.37
hCoV-19/Ukraine/77368/2023	EPI_ISL_17505950	2023-03-15	Europe	Ukraine	Volyn region	BQ.1.10
hCoV-19/Ukraine/75865/2023	EPI_ISL_17521066	2023-03-13	Europe	Ukraine	Ivano-Frankivsk	XBB.1.5
hCoV-19/Ukraine/75861/2023	EPI_ISL_17521063	2023-03-13	Europe	Ukraine	Ivano-Frankivsk	XBB.1.5
hCoV-19/Ukraine/75856/2023	EPI_ISL_17521060	2023-03-13	Europe	Ukraine	Ivano-Frankivsk	BN.1.3.1
hCoV-19/Ukraine/75955/2023	EPI_ISL_17521068	2023-03-04	Europe	Ukraine	Zhytomyr region	XBB.1.1
hCoV-19/Ukraine/75857/2023	EPI_ISL_17521061	2023-03-13	Europe	Ukraine	Ivano-Frankivsk	XBB.1.5
hCoV-19/Ukraine/75960/2023	EPI_ISL_17521071	2023-03-06	Europe	Ukraine	Zhytomyr region	BQ.1.1.37
hCoV-19/Ukraine/76062/2023	EPI_ISL_17521075	2023-03-06	Europe	Ukraine	Chernihiv region	XBB.1.5
hCoV-19/Ukraine/75860/2023	EPI_ISL_17521062	2023-03-13	Europe	Ukraine	Ivano-Frankivsk	XBB.1.5
hCoV-19/Ukraine/75954/2023	EPI_ISL_17521067	2023-03-06	Europe	Ukraine	Zhytomyr region	BA.5.2.6
hCoV-19/Ukraine/76255/2023	EPI_ISL_17521082	2023-03-15	Europe	Ukraine	Dnipropetrovsk region	BN.1.3.1
hCoV-19/Ukraine/76256/2023	EPI_ISL_17521083	2023-03-15	Europe	Ukraine	Dnipropetrovsk region	XBB.1.5.12
hCoV-19/Ukraine/76294/2023	EPI_ISL_17521087	2023-03-13	Europe	Ukraine	Kharkiv region	XBB.1.5
hCoV-19/Ukraine/75958/2023	EPI_ISL_17521070	2023-03-07	Europe	Ukraine	Zhytomyr region	XBB.1.5
hCoV-19/Ukraine/75967/2023	EPI_ISL_17521073	2023-03-06	Europe	Ukraine	Zhytomyr region	XBB.1.5.15
hCoV-19/Ukraine/75964/2023	EPI_ISL_17521072	2023-03-06	Europe	Ukraine	Zhytomyr region	XBB.1.5
hCoV-19/Ukraine/76061/2023	EPI_ISL_17521074	2023-03-06	Europe	Ukraine	Chernihiv region	XBF.7
hCoV-19/Ukraine/76071/2023	EPI_ISL_17521077	2023-03-08	Europe	Ukraine	Chernihiv region	XBB.1.4
hCoV-19/Ukraine/76251/2023	EPI_ISL_17521079	2023-03-14	Europe	Ukraine	Dnipropetrovsk region	XBB.1.5
hCoV-19/Ukraine/76311/2023	EPI_ISL_17521091	2023-03-15	Europe	Ukraine	Kharkiv region	XBB.1.5
hCoV-19/Ukraine/76469/2023	EPI_ISL_17521100	2023-02-10	Europe	Ukraine	Khmelnytskyi region	BN.1.9
hCoV-19/Ukraine/76254/2023	EPI_ISL_17521081	2023-03-14	Europe	Ukraine	Dnipropetrovsk region	XBB.1.5
hCoV-19/Ukraine/76301/2023	EPI_ISL_17521088	2023-03-13	Europe	Ukraine	Kharkiv region	XBB.1.5
hCoV-19/Ukraine/76751/2023	EPI_ISL_17521106	2023-03-14	Europe	Ukraine	Poltava region	CH.1.1
hCoV-19/Ukraine/76363/2023	EPI_ISL_17521094	2023-03-01	Europe	Ukraine	Sumy region	XBB.1.5
hCoV-19/Ukraine/76465/2023	EPI_ISL_17521098	2023-03-09	Europe	Ukraine	Khmelnytskyi region	XBB.1.5
hCoV-19/Ukraine/76379/2023	EPI_ISL_17521096	2023-03-02	Europe	Ukraine	Sumy region	XBB.1.5
hCoV-19/Ukraine/76472/2023	EPI_ISL_17521102	2023-03-09	Europe	Ukraine	Khmelnytskyi region	XBB.1.5.12
hCoV-19/Ukraine/76361/2023	EPI_ISL_17521092	2023-03-01	Europe	Ukraine	Sumy region	XBB.1.5
hCoV-19/Ukraine/76460/2023	EPI_ISL_17521097	2023-03-08	Europe	Ukraine	Khmelnytskyi region	BQ.1.10
hCoV-19/Ukraine/76362/2023	EPI_ISL_17521093	2023-03-01	Europe	Ukraine	Sumy region	XBB.1.5
hCoV-19/Ukraine/76530/2023	EPI_ISL_17521111	2023-03-09	Europe	Ukraine	Kyiv region	XBB.1
hCoV-19/Ukraine/76376/2023	EPI_ISL_17521095	2023-03-01	Europe	Ukraine	Sumy region	XBB.1.5.67
hCoV-19/Ukraine/76468/2023	EPI_ISL_17521099	2023-02-10	Europe	Ukraine	Khmelnytskyi region	BN.1.9
hCoV-19/Ukraine/76753/2023	EPI_ISL_17521108	2023-03-13	Europe	Ukraine	Poltava region	XBB.1.5
hCoV-19/Ukraine/76470/2023	EPI_ISL_17521101	2023-03-09	Europe	Ukraine	Khmelnytskyi region	BN.1.3.1
hCoV-19/Ukraine/76743/2023	EPI_ISL_17521103	2023-03-07	Europe	Ukraine	Poltava region	CH.1.1
hCoV-19/Ukraine/76523/2023	EPI_ISL_17521110	2023-03-07	Europe	Ukraine	Kyiv region	BF.7
hCoV-19/Ukraine/76652/2023	EPI_ISL_17521115	2023-03-02	Europe	Ukraine	Mykolaiv region	BA.2.3.20
hCoV-19/Ukraine/74387/2023	EPI_ISL_17521121	2023-03-07	Europe	Ukraine	Sumy region	XBB.1.5.67
hCoV-19/Ukraine/76754/2023	EPI_ISL_17521109	2023-03-13	Europe	Ukraine	Poltava region	BN.1
hCoV-19/Ukraine/76651/2023	EPI_ISL_17521114	2023-03-01	Europe	Ukraine	Mykolaiv region	BQ.1.1.45
hCoV-19/Ukraine/74395/2023	EPI_ISL_17521125	2023-03-07	Europe	Ukraine	Sumy region	XBB.1.5.67
hCoV-19/Ukraine/74394/2023	EPI_ISL_17521124	2023-03-06	Europe	Ukraine	Sumy region	XBB.1
hCoV-19/Ukraine/74493/2023	EPI_ISL_17521134	2023-03-15	Europe	Ukraine	Ivano-Frankivsk	XBB.1
hCoV-19/Ukraine/74389/2023	EPI_ISL_17521122	2023-03-06	Europe	Ukraine	Sumy region	XBB.1
hCoV-19/Ukraine/75575/2023	EPI_ISL_17521142	2023-03-14	Europe	Ukraine	Sumy region	XBB.1.5.67
hCoV-19/Ukraine/74800/2023	EPI_ISL_17521135	2023-03-15	Europe	Ukraine	Rivne region	XBB.1.5
hCoV-19/Ukraine/75317/2023	EPI_ISL_17521140	2023-03-15	Europe	Ukraine	Kyiv region	XBB.1
hCoV-19/Ukraine/74390/2023	EPI_ISL_17521123	2023-03-07	Europe	Ukraine	Sumy region	XBB.1.5.67
hCoV-19/Ukraine/74400/2023	EPI_ISL_17521130	2023-02-27	Europe	Ukraine	Sumy region	XBB.1
hCoV-19/Ukraine/74407/2023	EPI_ISL_17521131	2023-02-27	Europe	Ukraine	Sumy region	XBB.1
hCoV-19/Ukraine/74396/2023	EPI_ISL_17521126	2023-03-06	Europe	Ukraine	Sumy region	XBB.1
hCoV-19/Ukraine/75158/2023	EPI_ISL_17521138	2023-03-15	Europe	Ukraine	Volyn region	XBB.1
hCoV-19/Ukraine/74397/2023	EPI_ISL_17521127	2023-03-07	Europe	Ukraine	Sumy region	XBB.1
hCoV-19/Ukraine/75577/2023	EPI_ISL_17521144	2023-03-13	Europe	Ukraine	Sumy region	XBB.1
hCoV-19/Ukraine/75580/2023	EPI_ISL_17521147	2023-03-13	Europe	Ukraine	Sumy region	XBB.1.5.67
hCoV-19/Ukraine/74398/2023	EPI_ISL_17521128	2023-02-24	Europe	Ukraine	Sumy region	XBB.1
hCoV-19/Ukraine/74399/2023	EPI_ISL_17521129	2023-02-24	Europe	Ukraine	Sumy region	XBB.1.5.67
hCoV-19/Ukraine/74409/2023	EPI_ISL_17521132	2023-02-28	Europe	Ukraine	Kyiv region	XBB.1.9
hCoV-19/Ukraine/75578/2023	EPI_ISL_17521145	2023-03-14	Europe	Ukraine	Sumy region	XBB.1.5.67
hCoV-19/Ukraine/74419/2023	EPI_ISL_17521133	2023-03-01	Europe	Ukraine	Kyiv region	XBB.1.9
hCoV-19/Ukraine/75579/2023	EPI_ISL_17521146	2023-03-14	Europe	Ukraine	Sumy region	XBB.1.1
hCoV-19/Ukraine/75130/2023	EPI_ISL_17521159	2023-03-16	Europe	Ukraine	Chernihiv region	XBB.1
hCoV-19/Ukraine/75192/2023	EPI_ISL_17521168	2023-03-13	Europe	Ukraine	Volyn region	XBB.1.43.1
hCoV-19/Ukraine/75079/2023	EPI_ISL_17521137	2023-03-15	Europe	Ukraine	Dnipropetrovsk region	XBB.1.5.33
hCoV-19/Ukraine/75581/2023	EPI_ISL_17521148	2023-03-16	Europe	Ukraine	Sumy region	XBB.1.5.67
hCoV-19/Ukraine/75623/2023	EPI_ISL_17521150	2023-03-15	Europe	Ukraine	Khmelnytskyi region	XBB.1.5.12
hCoV-19/Ukraine/75154/2023	EPI_ISL_17521161	2023-03-01	Europe	Ukraine	Chernihiv region	XBB.1.4
hCoV-19/Ukraine/75167/2023	EPI_ISL_17521139	2023-03-15	Europe	Ukraine	Volyn region	XBB.1.5
hCoV-19/Ukraine/75414/2023	EPI_ISL_17521141	2023-03-14	Europe	Ukraine	Zakarpattia region	XBB.1.5
hCoV-19/Ukraine/75147/2023	EPI_ISL_17521160	2023-03-01	Europe	Ukraine	Chernihiv region	XBB.1.4
hCoV-19/Ukraine/75576/2023	EPI_ISL_17521143	2023-03-14	Europe	Ukraine	Sumy region	XBB.1.5.67
hCoV-19/Ukraine/75177/2023	EPI_ISL_17521163	2023-03-08	Europe	Ukraine	Volyn region	XBB.1.9
hCoV-19/Ukraine/75583/2023	EPI_ISL_17521149	2023-03-02	Europe	Ukraine	Sumy region	XBB.1.5.67
hCoV-19/Ukraine/75185/2023	EPI_ISL_17521166	2023-02-14	Europe	Ukraine	Volyn region	XBB.1
hCoV-19/Ukraine/75230/2023	EPI_ISL_17521173	2023-02-23	Europe	Ukraine	Ternopil region	XBB.1
hCoV-19/Ukraine/75738/2023	EPI_ISL_17521152	2023-03-14	Europe	Ukraine	Odesa region	XBB.1.5.12
hCoV-19/Ukraine/75182/2023	EPI_ISL_17521165	2023-03-14	Europe	Ukraine	Volyn region	XBB.1.5.12
hCoV-19/Ukraine/75238/2023	EPI_ISL_17521177	2023-03-02	Europe	Ukraine	Ternopil region	XBB.1
hCoV-19/Ukraine/75740/2023	EPI_ISL_17521153	2023-03-14	Europe	Ukraine	Odesa region	XBB.1.5.12
hCoV-19/Ukraine/75742/2023	EPI_ISL_17521154	2023-03-14	Europe	Ukraine	Odesa region	XBB.1.5.12
hCoV-19/Ukraine/75129/2023	EPI_ISL_17521158	2023-03-15	Europe	Ukraine	Chernihiv region	XBB.1
hCoV-19/Ukraine/75179/2023	EPI_ISL_17521164	2023-03-17	Europe	Ukraine	Volyn region	XBB.1.9
hCoV-19/Ukraine/75176/2023	EPI_ISL_17521162	2023-03-02	Europe	Ukraine	Volyn region	XBB.1.9
hCoV-19/Ukraine/75208/2023	EPI_ISL_17521170	2023-03-13	Europe	Ukraine	Volyn region	XBB.1.5.12
hCoV-19/Ukraine/75244/2023	EPI_ISL_17521180	2023-03-03	Europe	Ukraine	Ternopil region	XBB.1
hCoV-19/Ukraine/75196/2023	EPI_ISL_17521169	2023-03-13	Europe	Ukraine	Volyn region	XBB.1
hCoV-19/Ukraine/75259/2023	EPI_ISL_17521186	2023-03-22	Europe	Ukraine	Ternopil region	XBB.1
hCoV-19/Ukraine/75212/2023	EPI_ISL_17521172	2023-03-13	Europe	Ukraine	Volyn region	XBB.1.9
hCoV-19/Ukraine/75232/2023	EPI_ISL_17521175	2023-02-27	Europe	Ukraine	Ternopil region	XBB.1.5
hCoV-19/Ukraine/75231/2023	EPI_ISL_17521174	2023-02-27	Europe	Ukraine	Ternopil region	XBB.1.5
hCoV-19/Ukraine/75245/2023	EPI_ISL_17521181	2023-03-17	Europe	Ukraine	Ternopil region	XBB.1
hCoV-19/Ukraine/75234/2023	EPI_ISL_17521176	2023-03-02	Europe	Ukraine	Ternopil region	XBB.1.5
hCoV-19/Ukraine/75241/2023	EPI_ISL_17521178	2023-03-19	Europe	Ukraine	Ternopil region	XBB.1.9
hCoV-19/Ukraine/75254/2023	EPI_ISL_17521182	2023-03-18	Europe	Ukraine	Ternopil region	XBB.1
hCoV-19/Ukraine/75260/2023	EPI_ISL_17521187	2023-03-23	Europe	Ukraine	Ternopil region	XBB.1.9
hCoV-19/Ukraine/75256/2023	EPI_ISL_17521184	2023-03-20	Europe	Ukraine	Ternopil region	XBB.1.5
hCoV-19/Ukraine/76536/2023	EPI_ISL_17535883	2023-03-09	Europe	Ukraine	Kyiv region	XBB.1
hCoV-19/Ukraine/76777/2023	EPI_ISL_17535885	2023-03-14	Europe	Ukraine	Lviv region	XBB.1.5
hCoV-19/Ukraine/77269/2023	EPI_ISL_17535888	2023-03-15	Europe	Ukraine	Vinnytsia	BN.1.3.1
hCoV-19/Ukraine/76969/2023	EPI_ISL_17535886	2023-03-16	Europe	Ukraine	Chernivtsi	XBB.1.5
hCoV-19/Ukraine/77271/2023	EPI_ISL_17535889	2023-03-16	Europe	Ukraine	Vinnytsia	BQ.1.1.37
hCoV-19/Ukraine/77365/2023	EPI_ISL_17535890	2023-03-15	Europe	Ukraine	Volyn region	XBB.1.5.15
hCoV-19/Ukraine/76540/2023	EPI_ISL_17543518	2023-03-09	Europe	Ukraine	Kyiv region	XBB.2
hCoV-19/Ukraine/76779/2023	EPI_ISL_17543520	2023-03-15	Europe	Ukraine	Lviv region	XBB.1.5
hCoV-19/Ukraine/76781/2023	EPI_ISL_17543522	2023-03-15	Europe	Ukraine	Lviv region	XBB.1.5
hCoV-19/Ukraine/76780/2023	EPI_ISL_17543521	2023-03-15	Europe	Ukraine	Lviv region	XBB.1.5
hCoV-19/Ukraine/76864/2023	EPI_ISL_17543524	2023-03-16	Europe	Ukraine	Rivne region	XBB.1.5
hCoV-19/Ukraine/76873/2023	EPI_ISL_17543526	2023-03-14	Europe	Ukraine	Rivne region	XBB.1.5.16
hCoV-19/Ukraine/76879/2023	EPI_ISL_17543528	2023-03-14	Europe	Ukraine	Rivne region	BQ.1.8
hCoV-19/Ukraine/76964/2023	EPI_ISL_17543531	2023-03-16	Europe	Ukraine	Chernivtsi	CH.1.1
hCoV-19/Ukraine/76778/2023	EPI_ISL_17543519	2023-03-15	Europe	Ukraine	Lviv region	XBB.1.5
hCoV-19/Ukraine/76863/2023	EPI_ISL_17543523	2023-03-16	Europe	Ukraine	Rivne region	XBB.1.5
hCoV-19/Ukraine/76872/2023	EPI_ISL_17543525	2023-03-14	Europe	Ukraine	Rivne region	XBB.1.5
hCoV-19/Ukraine/77074/2023	EPI_ISL_17543540	2023-03-08	Europe	Ukraine	Odesa region	XBB.1.5.67
hCoV-19/Ukraine/76965/2023	EPI_ISL_17543532	2023-03-16	Europe	Ukraine	Chernivtsi	XBB.1.5
hCoV-19/Ukraine/76971/2023	EPI_ISL_17543534	2023-03-16	Europe	Ukraine	Chernivtsi	BQ.1.1
hCoV-19/Ukraine/77077/2023	EPI_ISL_17543542	2023-03-10	Europe	Ukraine	Odesa region	BN.1.3.1
hCoV-19/Ukraine/77079/2023	EPI_ISL_17543544	2023-03-10	Europe	Ukraine	Odesa region	XBB.1.5
hCoV-19/Ukraine/77268/2023	EPI_ISL_17543552	2023-03-16	Europe	Ukraine	Vinnytsia	XBB.1.5
hCoV-19/Ukraine/77076/2023	EPI_ISL_17543541	2023-03-09	Europe	Ukraine	Odesa region	BN.1.3.1
hCoV-19/Ukraine/77359/2023	EPI_ISL_17543554	2023-03-13	Europe	Ukraine	Volyn region	CH.1.1
hCoV-19/Ukraine/77078/2023	EPI_ISL_17543543	2023-03-10	Europe	Ukraine	Odesa region	BN.1.3.1
hCoV-19/Ukraine/77273/2023	EPI_ISL_17543553	2023-03-16	Europe	Ukraine	Vinnytsia	XBB.1.5.46
hCoV-19/Ukraine/77080/2023	EPI_ISL_17543545	2023-03-11	Europe	Ukraine	Odesa region	BN.1.3.1
hCoV-19/Ukraine/77363/2023	EPI_ISL_17543555	2023-03-15	Europe	Ukraine	Volyn region	XBB.1.5
hCoV-19/Ukraine/77190/2023	EPI_ISL_17543550	2023-03-17	Europe	Ukraine	Cherkasy region	FD.2
hCoV-19/Ukraine/77366/2023	EPI_ISL_17543556	2023-03-15	Europe	Ukraine	Volyn region	CH.1.1
hCoV-19/Ukraine/77371/2023	EPI_ISL_17543558	2023-03-15	Europe	Ukraine	Volyn region	XBB.1.5.12
hCoV-19/Ukraine/78583/2023	EPI_ISL_17649771	2023-03-27	Europe	Ukraine	Khmelnytskyi region	BN.1.3.1
hCoV-19/Ukraine/78697/2023	EPI_ISL_17649778	2023-04-07	Europe	Ukraine	Zakarpattia region	XBB.1.5.12
hCoV-19/Ukraine/77674/2023	EPI_ISL_17583240	2023-03-21	Europe	Ukraine	Kyiv region	XBB.1.5.12
hCoV-19/Ukraine/77458/2023	EPI_ISL_17583232	2023-04-14	Europe	Ukraine	Ivano-Frankivsk	XBB.1.5
hCoV-19/Ukraine/77459/2023	EPI_ISL_17583233	2023-04-14	Europe	Ukraine	Ivano-Frankivsk	XBB.1.5
hCoV-19/Ukraine/77711/2023	EPI_ISL_17583244	2023-04-04	Europe	Ukraine	Sumy region	XBB.1.5
hCoV-19/Ukraine/77817/2023	EPI_ISL_17583248	2023-04-11	Europe	Ukraine	Dnipropetrovsk region	XBB.1.5
hCoV-19/Ukraine/78004/2023	EPI_ISL_17583255	2023-04-03	Europe	Ukraine	Mykolaiv region	XBB.1.5.7
hCoV-19/Ukraine/77559/2023	EPI_ISL_17583236	2023-03-17	Europe	Ukraine	Zhytomyr region	XBF.7
hCoV-19/Ukraine/77561/2023	EPI_ISL_17583237	2023-03-23	Europe	Ukraine	Zhytomyr region	BN.1.3.1
hCoV-19/Ukraine/77666/2023	EPI_ISL_17583239	2023-03-20	Europe	Ukraine	Kyiv region	XBB.1.5
hCoV-19/Ukraine/77864/2023	EPI_ISL_17583249	2023-04-11	Europe	Ukraine	Kharkiv region	XBB.1.5
hCoV-19/Ukraine/77703/2023	EPI_ISL_17583243	2023-04-03	Europe	Ukraine	Sumy region	XBB.1.5
hCoV-19/Ukraine/77877/2023	EPI_ISL_17583252	2023-04-10	Europe	Ukraine	Kharkiv region	XBB.1.5.12
hCoV-19/Ukraine/77978/2023	EPI_ISL_17583254	2023-04-03	Europe	Ukraine	Poltava region	BF.14
hCoV-19/Ukraine/77804/2023	EPI_ISL_17583247	2023-04-11	Europe	Ukraine	Dnipropetrovsk region	XBB.1.5.12
hCoV-19/Ukraine/77865/2023	EPI_ISL_17583250	2023-04-11	Europe	Ukraine	Kharkiv region	XBB.1.5
hCoV-19/Ukraine/78102/2023	EPI_ISL_17583257	2023-04-04	Europe	Ukraine	Rivne region	BN.1.2.1
hCoV-19/Ukraine/78213/2023	EPI_ISL_17583264	2023-04-11	Europe	Ukraine	Chernivtsi	EL.1
hCoV-19/Ukraine/78915/2023	EPI_ISL_17616556	2023-04-03	Europe	Ukraine	Chernihiv region	XBB.1.5
hCoV-19/Ukraine/78486/2023	EPI_ISL_17616560	2023-03-30	Europe	Ukraine	Vinnytsia	XBB.1.5.12
hCoV-19/Ukraine/78579/2023	EPI_ISL_17616561	2023-03-23	Europe	Ukraine	Khmelnytskyi region	BN.1.3.1
hCoV-19/Ukraine/78343/2023	EPI_ISL_17616559	2023-04-08	Europe	Ukraine	Cherkasy region	XBB.1.5
hCoV-19/Ukraine/78722/2023	EPI_ISL_17616564	2023-04-06	Europe	Ukraine	Volyn region	XBB.1.5
hCoV-19/Ukraine/78334/2023	EPI_ISL_17616558	2023-04-11	Europe	Ukraine	Cherkasy region	XBB.1.5
hCoV-19/Ukraine/78779/2023	EPI_ISL_17616566	2023-04-04	Europe	Ukraine	Kyiv region	XBB.1.5.12
hCoV-19/Ukraine/78694/2023	EPI_ISL_17616562	2023-04-01	Europe	Ukraine	Zakarpattia region	XBB.1.5.12
hCoV-19/Ukraine/78699/2023	EPI_ISL_17616563	2023-04-11	Europe	Ukraine	Volyn region	EL.1
hCoV-19/Ukraine/78777/2023	EPI_ISL_17616565	2023-04-04	Europe	Ukraine	Kyiv region	BN.1
hCoV-19/Ukraine/78780/2023	EPI_ISL_17616567	2023-03-29	Europe	Ukraine	Kyiv region	BN.1.2.1
hCoV-19/Ukraine/78410/2023	EPI_ISL_17649766	2023-04-12	Europe	Ukraine	Lviv region	XBB.1.5
hCoV-19/Ukraine/78689/2023	EPI_ISL_17649777	2023-04-11	Europe	Ukraine	Zakarpattia region	XBB.1.5
hCoV-19/Ukraine/78405/2023	EPI_ISL_17649765	2023-04-12	Europe	Ukraine	Lviv region	XBB.1.5.12
hCoV-19/Ukraine/78586/2023	EPI_ISL_17649772	2023-03-27	Europe	Ukraine	Khmelnytskyi region	BQ.1.10
hCoV-19/Ukraine/78114/2023	EPI_ISL_17649782	2023-04-04	Europe	Ukraine	Rivne region	BQ.1.10
hCoV-19/Ukraine/78409/2023	EPI_ISL_17649843	2023-04-12	Europe	Ukraine	Lviv region	XBB.1.5.4
hCoV-19/Ukraine/78412/2023	EPI_ISL_17649767	2023-04-12	Europe	Ukraine	Lviv region	XBB.1.5.12
hCoV-19/Ukraine/78685/2023	EPI_ISL_17649776	2023-04-11	Europe	Ukraine	Zakarpattia region	XBB.1.5.12
hCoV-19/Ukraine/78485/2023	EPI_ISL_17649769	2023-03-29	Europe	Ukraine	Vinnytsia	BQ.1.1.37
hCoV-19/Ukraine/78721/2023	EPI_ISL_17649779	2023-04-06	Europe	Ukraine	Volyn region	XBB.1.5
hCoV-19/Ukraine/78397/2023	EPI_ISL_17649839	2023-04-06	Europe	Ukraine	Lviv region	XBB.1.5.12
hCoV-19/Ukraine/78308/2023	EPI_ISL_17649774	2023-04-13	Europe	Ukraine	Zaporizhzhia region	XBJ
hCoV-19/Ukraine/78400/2023	EPI_ISL_17649841	2023-04-06	Europe	Ukraine	Lviv region	XBB.1.5
hCoV-19/Ukraine/78782/2023	EPI_ISL_17649780	2023-03-24	Europe	Ukraine	Kyiv region	XBB.1.5
hCoV-19/Ukraine/78337/2023	EPI_ISL_17649837	2023-04-12	Europe	Ukraine	Cherkasy region	XBB.1.5.12
hCoV-19/Ukraine/78398/2023	EPI_ISL_17649840	2023-04-06	Europe	Ukraine	Lviv region	XBB.1.5.16
hCoV-19/Ukraine/78590/2023	EPI_ISL_17649851	2023-03-27	Europe	Ukraine	Khmelnytskyi region	XBB.1.5
hCoV-19/Ukraine/78339/2023	EPI_ISL_17649838	2023-04-10	Europe	Ukraine	Cherkasy region	XBB.1.5
hCoV-19/Ukraine/78477/2023	EPI_ISL_17649844	2023-03-29	Europe	Ukraine	Vinnytsia	XBB.1.5.12
hCoV-19/Ukraine/78480/2023	EPI_ISL_17649846	2023-03-30	Europe	Ukraine	Vinnytsia	XBB.1.5.46
hCoV-19/Ukraine/78587/2023	EPI_ISL_17649849	2023-03-27	Europe	Ukraine	Khmelnytskyi region	XBB.1.5
hCoV-19/Ukraine/78302/2023	EPI_ISL_17649852	2023-04-13	Europe	Ukraine	Zaporizhzhia region	XBB.1.5
hCoV-19/Ukraine/78111/2023	EPI_ISL_17649869	2023-04-04	Europe	Ukraine	Rivne region	XBB.1.5
hCoV-19/Ukraine/78589/2023	EPI_ISL_17649850	2023-03-27	Europe	Ukraine	Khmelnytskyi region	XBB.1.5
hCoV-19/Ukraine/78695/2023	EPI_ISL_17649859	2023-04-05	Europe	Ukraine	Zakarpattia region	XBB.1.5.12
hCoV-19/Ukraine/78708/2023	EPI_ISL_17649862	2023-04-09	Europe	Ukraine	Volyn region	XBB.1.5
hCoV-19/Ukraine/78684/2023	EPI_ISL_17649858	2023-04-10	Europe	Ukraine	Zakarpattia region	XBB.1.5.12
hCoV-19/Ukraine/78712/2023	EPI_ISL_17649864	2023-04-06	Europe	Ukraine	Volyn region	XBB.1.5
hCoV-19/Ukraine/78781/2023	EPI_ISL_17649868	2023-03-24	Europe	Ukraine	Kyiv region	XBB.1.5
hCoV-19/Ukraine/78117/2023	EPI_ISL_17649873	2023-04-04	Europe	Ukraine	Rivne region	XBB.1.5
hCoV-19/Ukraine/78769/2023	EPI_ISL_17649865	2023-03-29	Europe	Ukraine	Kyiv region	FL.9
hCoV-19/Ukraine/78118/2023	EPI_ISL_17649874	2023-04-04	Europe	Ukraine	Rivne region	XBB.1.5
hCoV-19/Ukraine/77465/2023	EPI_ISL_17655688	2023-04-14	Europe	Ukraine	Ivano-Frankivsk	XBB.1.5
hCoV-19/Ukraine/77473/2023	EPI_ISL_17655692	2023-04-14	Europe	Ukraine	Ivano-Frankivsk	XBB.1.5.12
hCoV-19/Ukraine/77715/2023	EPI_ISL_17655696	2023-04-04	Europe	Ukraine	Sumy region	XBB.1.5
hCoV-19/Ukraine/77476/2023	EPI_ISL_17655693	2023-04-14	Europe	Ukraine	Ivano-Frankivsk	XBB.1.5
hCoV-19/Ukraine/77466/2023	EPI_ISL_17655689	2023-04-14	Europe	Ukraine	Ivano-Frankivsk	XBB.1.5
hCoV-19/Ukraine/77875/2023	EPI_ISL_17655711	2023-04-11	Europe	Ukraine	Kharkiv region	XBB.1.5
hCoV-19/Ukraine/77882/2023	EPI_ISL_17655715	2023-04-11	Europe	Ukraine	Kharkiv region	XBB.1.5.12
hCoV-19/Ukraine/77717/2023	EPI_ISL_17655698	2023-04-05	Europe	Ukraine	Sumy region	XBB.1.5.12
hCoV-19/Ukraine/77719/2023	EPI_ISL_17655699	2023-04-05	Europe	Ukraine	Sumy region	XBB.1.5
hCoV-19/Ukraine/77970/2023	EPI_ISL_17655721	2023-04-05	Europe	Ukraine	Poltava region region	XBB.1.5.12
hCoV-19/Ukraine/77720/2023	EPI_ISL_17655700	2023-04-06	Europe	Ukraine	Sumy region	XBB.1.5
hCoV-19/Ukraine/77799/2023	EPI_ISL_17655703	2023-04-12	Europe	Ukraine	Dnipropetrovsk region	XBB.1.5.12
hCoV-19/Ukraine/77798/2023	EPI_ISL_17655702	2023-04-13	Europe	Ukraine	Dnipropetrovsk region	XBB.1.5.12
hCoV-19/Ukraine/78212/2023	EPI_ISL_17655734	2023-04-11	Europe	Ukraine	Chernivtsi	XBB.1.5
hCoV-19/Ukraine/78205/2023	EPI_ISL_17655731	2023-04-13	Europe	Ukraine	Chernivtsi	XBB.1.5
hCoV-19/Ukraine/77870/2023	EPI_ISL_17655709	2023-04-11	Europe	Ukraine	Kharkiv region	XBB.1.5.15
hCoV-19/Ukraine/77874/2023	EPI_ISL_17655710	2023-04-11	Europe	Ukraine	Kharkiv region	XBB.1.5
hCoV-19/Ukraine/77876/2023	EPI_ISL_17655712	2023-04-11	Europe	Ukraine	Kharkiv region	XBB.1.5.12
hCoV-19/Ukraine/77879/2023	EPI_ISL_17655713	2023-04-11	Europe	Ukraine	Kharkiv region	XBB.1.5
hCoV-19/Ukraine/77968/2023	EPI_ISL_17655719	2023-04-04	Europe	Ukraine	Poltava region region	XBB.1.5
hCoV-19/Ukraine/77969/2023	EPI_ISL_17655720	2023-04-05	Europe	Ukraine	Poltava region region	CM.8.1.4
hCoV-19/Ukraine/77967/2023	EPI_ISL_17655718	2023-04-05	Europe	Ukraine	Poltava region region	XBB.1.5
hCoV-19/Ukraine/78217/2023	EPI_ISL_17655735	2023-04-11	Europe	Ukraine	Chernivtsi	XBB.1.5
hCoV-19/Ukraine/78224/2023	EPI_ISL_17655737	2023-04-05	Europe	Ukraine	Chernivtsi	XBB.1.5.12
hCoV-19/Ukraine/78211/2023	EPI_ISL_17655733	2023-04-12	Europe	Ukraine	Chernivtsi	XBB.1.5
hCoV-19/Ukraine/78310/2023	EPI_ISL_17655738	2023-04-14	Europe	Ukraine	Zaporizhzhia region	XBB.1.5
hCoV-19/Ukraine/78419/2023	EPI_ISL_17684617	2023-04-12	Europe	Ukraine	Lviv region	XBB.1.5
hCoV-19/Ukraine/78408/2023	EPI_ISL_17684619	2023-04-12	Europe	Ukraine	Lviv region	XBB.1.5.12
hCoV-19/Ukraine/78413/2023	EPI_ISL_17684620	2023-04-10	Europe	Ukraine	Lviv region	XBB.1.5.12
hCoV-19/Ukraine/78407/2023	EPI_ISL_17684618	2023-04-12	Europe	Ukraine	Lviv region	XBB.1.5.13
hCoV-19/Ukraine/78498/2023	EPI_ISL_17684624	2023-04-11	Europe	Ukraine	Vinnytsia	XBB.1.5.67
hCoV-19/Ukraine/78349/2023	EPI_ISL_17684612	2023-04-13	Europe	Ukraine	Cherkasy region	XBB.1.5.38
hCoV-19/Ukraine/77983/2023	EPI_ISL_17684614	2023-04-10	Europe	Ukraine	Poltava region	XBB.1.5.16
hCoV-19/Ukraine/78706/2023	EPI_ISL_17684633	2023-04-10	Europe	Ukraine	Volyn region	XBB.1.5
hCoV-19/Ukraine/78771/2023	EPI_ISL_17684647	2023-04-15	Europe	Ukraine	Kyiv region	FL.3.2
hCoV-19/Ukraine/77984/2023	EPI_ISL_17684615	2023-04-12	Europe	Ukraine	Poltava region	XBB.1.5.67
hCoV-19/Ukraine/77985/2023	EPI_ISL_17684616	2023-04-10	Europe	Ukraine	Poltava region	BN.1.2.1
hCoV-19/Ukraine/78698/2023	EPI_ISL_17684628	2023-04-07	Europe	Ukraine	Zakarpattia region	XBB.1
hCoV-19/Ukraine/78418/2023	EPI_ISL_17684622	2023-04-12	Europe	Ukraine	Lviv region	XBB.1.17.1
hCoV-19/Ukraine/78688/2023	EPI_ISL_17684625	2023-04-11	Europe	Ukraine	Zakarpattia region	XBB.1.5
hCoV-19/Ukraine/78691/2023	EPI_ISL_17684627	2023-04-14	Europe	Ukraine	Zakarpattia region	XBB.1.5.12
hCoV-19/Ukraine/78690/2023	EPI_ISL_17684626	2023-04-13	Europe	Ukraine	Zakarpattia region	XBB.1.5.12
hCoV-19/Ukraine/78704/2023	EPI_ISL_17684632	2023-04-10	Europe	Ukraine	Volyn region	EL.1
hCoV-19/Ukraine/78711/2023	EPI_ISL_17684636	2023-04-06	Europe	Ukraine	Volyn region	EL.1
hCoV-19/Ukraine/78768/2023	EPI_ISL_17684646	2023-04-13	Europe	Ukraine	Kyiv region	BN.1
hCoV-19/Ukraine/78772/2023	EPI_ISL_17684648	2023-04-15	Europe	Ukraine	Kyiv region	FL.3.2
hCoV-19/Ukraine/78859/2023	EPI_ISL_17684654	2023-04-11	Europe	Ukraine	Odesa region	XBB.1.9.1
hCoV-19/Ukraine/78927/2023	EPI_ISL_17684662	2023-04-04	Europe	Ukraine	Chernihiv region	CH.1.1
hCoV-19/Ukraine/78858/2023	EPI_ISL_17684653	2023-04-11	Europe	Ukraine	Odesa region	XBB.1.5
hCoV-19/Ukraine/78860/2023	EPI_ISL_17684655	2023-04-11	Europe	Ukraine	Odesa region	XBB.1.5.12
hCoV-19/Ukraine/78862/2023	EPI_ISL_17684657	2023-04-12	Europe	Ukraine	Odesa region	XBB.1.5
hCoV-19/Ukraine/78122/2023	EPI_ISL_17684673	2023-04-05	Europe	Ukraine	Rivne region	XBB.1.5.15
hCoV-19/Ukraine/78125/2023	EPI_ISL_17684675	2023-04-05	Europe	Ukraine	Rivne region	XBB.1.5
hCoV-19/Ukraine/78923/2023	EPI_ISL_17684659	2023-04-03	Europe	Ukraine	Chernihiv region	BN.1
hCoV-19/Ukraine/78935/2023	EPI_ISL_17684669	2023-04-04	Europe	Ukraine	Chernihiv region	XBB.1.5
hCoV-19/Ukraine/78119/2023	EPI_ISL_17684670	2023-04-05	Europe	Ukraine	Rivne region	XBB.1.5.15
hCoV-19/Ukraine/77463/2023	EPI_ISL_17693792	2023-04-14	Europe	Ukraine	Ivano-Frankivsk	XBB.1.5.12
hCoV-19/Ukraine/77974/2023	EPI_ISL_17693794	2023-04-04	Europe	Ukraine	Poltava region region	XBB.1.5.12
hCoV-19/Ukraine/77718/2023	EPI_ISL_17693793	2023-04-05	Europe	Ukraine	Sumy region	XBB.1.5
hCoV-19/Ukraine/78024/2023	EPI_ISL_17693795	2023-04-04	Europe	Ukraine	Mykolaiv region	XBB.1.5.12
hCoV-19/Ukraine/78203/2023	EPI_ISL_17693796	2023-04-12	Europe	Ukraine	Chernivtsi	XBB.2.12
hCoV-19/Ukraine/78499/2023	EPI_ISL_17694147	2023-04-12	Europe	Ukraine	Vinnytsia	XBB.1.5
hCoV-19/Ukraine/78687/2023	EPI_ISL_17694148	2023-04-13	Europe	Ukraine	Zakarpattia region	XBB.1.5.12
hCoV-19/Ukraine/77477/2023	EPI_ISL_17711821	2023-04-14	Europe	Ukraine	Ivano-Frankivsk	XBB.1.5.38
hCoV-19/Ukraine/78715/2023	EPI_ISL_17711824	2023-04-11	Europe	Ukraine	Volyn region	EL.1
hCoV-19/Ukraine/78716/2023	EPI_ISL_17711825	2023-04-12	Europe	Ukraine	Volyn region	XBB.1.5.12
hCoV-19/Ukraine/78776/2023	EPI_ISL_17711827	2023-04-17	Europe	Ukraine	Kyiv region	BQ.1.1.37
hCoV-19/Ukraine/78717/2023	EPI_ISL_17711826	2023-04-12	Europe	Ukraine	Volyn region	XBB.1.9.2
hCoV-19/Ukraine/78842/2023	EPI_ISL_17711830	2023-03-30	Europe	Ukraine	Odesa region	XBB.1.5
hCoV-19/Ukraine/78784/2023	EPI_ISL_17711829	2023-04-15	Europe	Ukraine	Kyiv region	CH.1.1
hCoV-19/Ukraine/77780/2023	EPI_ISL_17722270	2023-04-12	Europe	Ukraine	Sumy region	XBB.1.5
hCoV-19/Ukraine/77755/2023	EPI_ISL_17722268	2023-04-10	Europe	Ukraine	Sumy region	XBB.1.5
hCoV-19/Ukraine/77792/2023	EPI_ISL_17722273	2023-04-13	Europe	Ukraine	Sumy region	XBB.1.5
hCoV-19/Ukraine/77794/2023	EPI_ISL_17722274	2023-04-14	Europe	Ukraine	Sumy region	XBB.1.5
hCoV-19/Ukraine/78086/2023	EPI_ISL_17722283	2023-04-13	Europe	Ukraine	Mykolaiv region	XBB.1.5
hCoV-19/Ukraine/78180/2023	EPI_ISL_17722290	2023-04-12	Europe	Ukraine	Rivne region	XBB.1.9.1
hCoV-19/Ukraine/77945/2023	EPI_ISL_17722278	2023-04-12	Europe	Ukraine	Kharkiv region	XBB.1.5
hCoV-19/Ukraine/78196/2023	EPI_ISL_17722295	2023-04-13	Europe	Ukraine	Rivne region	XBB.1.5.12
hCoV-19/Ukraine/78177/2023	EPI_ISL_17722289	2023-04-12	Europe	Ukraine	Rivne region	XBB.1.5.12
hCoV-19/Ukraine/78095/2023	EPI_ISL_17722286	2023-04-14	Europe	Ukraine	Mykolaiv region	XBB.1.5
hCoV-19/Ukraine/78191/2023	EPI_ISL_17722293	2023-04-12	Europe	Ukraine	Rivne region	XBB.1.5
hCoV-19/Ukraine/79436/2023	EPI_ISL_17742357	2023-05-05	Europe	Ukraine	Poltava region	XBB.1.5
hCoV-19/Ukraine/79412/2023	EPI_ISL_17742350	2023-04-17	Europe	Ukraine	Ternopil region	XBB.1.5
hCoV-19/Ukraine/79431/2023	EPI_ISL_17742353	2023-04-21	Europe	Ukraine	Ternopil region	XBB.1.5
hCoV-19/Ukraine/79435/2023	EPI_ISL_17742356	2023-04-21	Europe	Ukraine	Ternopil region	XBB.1.5
hCoV-19/Ukraine/79442/2023	EPI_ISL_17742363	2023-05-17	Europe	Ukraine	Poltava region	FL.9
hCoV-19/Ukraine/79433/2023	EPI_ISL_17742354	2023-04-26	Europe	Ukraine	Ternopil region	XBB.1.5.12
hCoV-19/Ukraine/79064/2023	EPI_ISL_17742925	2023-05-01	Europe	Ukraine	Zhytomyr region	XBB.1.5.15
hCoV-19/Ukraine/79060/2023	EPI_ISL_17742922	2023-05-01	Europe	Ukraine	Zhytomyr region	CH.1.1.16
hCoV-19/Ukraine/79202/2023	EPI_ISL_17742916	2023-03-15	Europe	Ukraine	Kharkiv region	XBB.1.5.12
hCoV-19/Ukraine/79221/2023	EPI_ISL_17742932	2023-04-19	Europe	Ukraine	Mykolaiv region	XBB.1.5.15
hCoV-19/Ukraine/79157/2023	EPI_ISL_17742917	2023-05-04	Europe	Ukraine	Chernihiv region	XBB.1.5.12
hCoV-19/Ukraine/79273/2023	EPI_ISL_17742936	2023-04-15	Europe	Ukraine	Lviv region	XBB.1.5.12
hCoV-19/Ukraine/79279/2023	EPI_ISL_17742940	2023-04-21	Europe	Ukraine	Lviv region	XBB.1.5
hCoV-19/Ukraine/79070/2023	EPI_ISL_17742926	2023-05-06	Europe	Ukraine	Zhytomyr region	XBB.1.5
hCoV-19/Ukraine/79275/2023	EPI_ISL_17742938	2023-04-19	Europe	Ukraine	Lviv region	XBB.1.17.1
hCoV-19/Ukraine/79282/2023	EPI_ISL_17742941	2023-04-26	Europe	Ukraine	Lviv region	XBB.1.5.33
hCoV-19/Ukraine/79071/2023	EPI_ISL_17742927	2023-04-14	Europe	Ukraine	Zhytomyr region	XBB.1.5
hCoV-19/Ukraine/79328/2023	EPI_ISL_17742945	2023-05-16	Europe	Ukraine	Ivano-Frankivsk	XBB.1.5.12
hCoV-19/Ukraine/79274/2023	EPI_ISL_17742937	2023-04-15	Europe	Ukraine	Lviv region	XBB.1.5.12
hCoV-19/Ukraine/79283/2023	EPI_ISL_17742942	2023-04-26	Europe	Ukraine	Lviv region	XBB.1.5.33
hCoV-19/Ukraine/79278/2023	EPI_ISL_17742939	2023-04-20	Europe	Ukraine	Lviv region	XBB.1.5
hCoV-19/Ukraine/79324/2023	EPI_ISL_17742944	2023-05-16	Europe	Ukraine	Ivano-Frankivsk	XBB.1.5
hCoV-19/Ukraine/79343/2023	EPI_ISL_17742963	2023-05-18	Europe	Ukraine	Sumy region	XBB.1.5
hCoV-19/Ukraine/79263/2023	EPI_ISL_17742953	2023-05-02	Europe	Ukraine	Chernivtsi	XBB.1.5.2
hCoV-19/Ukraine/79243/2023	EPI_ISL_17742949	2023-04-28	Europe	Ukraine	Chernivtsi	CH.1.1
hCoV-19/Ukraine/79333/2023	EPI_ISL_17742957	2023-05-15	Europe	Ukraine	Sumy region	XBB.1.5
hCoV-19/Ukraine/79335/2023	EPI_ISL_17742958	2023-05-15	Europe	Ukraine	Sumy region	XBB.1.5
hCoV-19/Ukraine/79336/2023	EPI_ISL_17742959	2023-05-15	Europe	Ukraine	Sumy region	XBB.1.5
hCoV-19/Ukraine/79352/2023	EPI_ISL_17742966	2023-05-08	Europe	Ukraine	Kirovohrad region	XBB.1.5
hCoV-19/Ukraine/79337/2023	EPI_ISL_17742960	2023-05-15	Europe	Ukraine	Sumy region	XBB.1.5
hCoV-19/Ukraine/79340/2023	EPI_ISL_17742961	2023-05-16	Europe	Ukraine	Sumy region	XBB.1.5
hCoV-19/Ukraine/79353/2023	EPI_ISL_17742967	2023-05-08	Europe	Ukraine	Kirovohrad region	XBB.1.5
hCoV-19/Ukraine/79342/2023	EPI_ISL_17742962	2023-05-17	Europe	Ukraine	Sumy region	XBB.1.5
hCoV-19/Ukraine/79351/2023	EPI_ISL_17742965	2023-05-08	Europe	Ukraine	Kirovohrad region	XBB.1.5.13
hCoV-19/Ukraine/79483/2023	EPI_ISL_17777537	2023-05-08	Europe	Ukraine	Dnipropetrovsk region	XBB.1.5.12
hCoV-19/Ukraine/79561/2023	EPI_ISL_17777539	2023-05-15	Europe	Ukraine	Volyn region	FL.3.2
hCoV-19/Ukraine/79566/2023	EPI_ISL_17777541	2023-05-09	Europe	Ukraine	Zakarpattia region	XBB.1.5
hCoV-19/Ukraine/79448/2023	EPI_ISL_17777534	2023-05-03	Europe	Ukraine	Vinnytsia	XBB.1.5.12
hCoV-19/Ukraine/79480/2023	EPI_ISL_17777536	2023-05-05	Europe	Ukraine	Dnipropetrovsk region	XBB.1.5
hCoV-19/Ukraine/79568/2023	EPI_ISL_17777542	2023-05-09	Europe	Ukraine	Zakarpattia region	XBB.1.5
hCoV-19/Ukraine/79578/2023	EPI_ISL_17777545	2023-05-12	Europe	Ukraine	Khmelnytskyi region	XBB.1.5
hCoV-19/Ukraine/79592/2023	EPI_ISL_17777549	2023-04-18	Europe	Ukraine	Odesa region	XBB.1.5
hCoV-19/Ukraine/79575/2023	EPI_ISL_17777544	2023-05-16	Europe	Ukraine	Zakarpattia region	XBB.1.5
hCoV-19/Ukraine/79580/2023	EPI_ISL_17777547	2023-05-16	Europe	Ukraine	Khmelnytskyi region	XBB.1.5
hCoV-19/Ukraine/79579/2023	EPI_ISL_17777546	2023-05-12	Europe	Ukraine	Khmelnytskyi region	XBB.1.5
hCoV-19/Ukraine/79596/2023	EPI_ISL_17777550	2023-04-18	Europe	Ukraine	Odesa region	XBB.1.5.12
hCoV-19/Ukraine/79153/2023	EPI_ISL_17777551	2023-05-01	Europe	Ukraine	Chernihiv region	XBB.1.5
hCoV-19/Ukraine/79112/2023	EPI_ISL_17781279	2023-04-27	Europe	Ukraine	Kyiv region	BN.1.2.1
hCoV-19/Ukraine/79631/2023	EPI_ISL_17781272	2023-05-22	Europe	Ukraine	Cherkasy region	XBB.1.5
hCoV-19/Ukraine/79634/2023	EPI_ISL_17781273	2023-05-22	Europe	Ukraine	Cherkasy region	XBB.1.5
hCoV-19/Ukraine/79115/2023	EPI_ISL_17781281	2023-04-27	Europe	Ukraine	Kyiv region	XBB.1.5
hCoV-19/Ukraine/79189/2023	EPI_ISL_17781283	2023-05-16	Europe	Ukraine	Kharkiv region	BQ.1.1.37
hCoV-19/Ukraine/79198/2023	EPI_ISL_17781287	2023-05-16	Europe	Ukraine	Kharkiv region	XBB.1.5
hCoV-19/Ukraine/79191/2023	EPI_ISL_17781285	2023-05-16	Europe	Ukraine	Kharkiv region	XBB.1.9.1
hCoV-19/Ukraine/79110/2023	EPI_ISL_17781278	2023-04-26	Europe	Ukraine	Kyiv region	BN.1.2.1
hCoV-19/Ukraine/79640/2023	EPI_ISL_17781277	2023-05-22	Europe	Ukraine	Cherkasy region	XBB.1.5.15
hCoV-19/Ukraine/79305/2023	EPI_ISL_17781290	2023-05-18	Europe	Ukraine	Ivano-Frankivsk	XBB.1.5
hCoV-19/Ukraine/79190/2023	EPI_ISL_17781284	2023-05-16	Europe	Ukraine	Kharkiv region	XBB.1.5.16
hCoV-19/Ukraine/79201/2023	EPI_ISL_17781289	2023-05-16	Europe	Ukraine	Kharkiv region	XBB.1.5
hCoV-19/Ukraine/79326/2023	EPI_ISL_17781297	2023-05-17	Europe	Ukraine	Ivano-Frankivsk	FL.2.5
hCoV-19/Ukraine/79311/2023	EPI_ISL_17781293	2023-05-17	Europe	Ukraine	Ivano-Frankivsk	XBB.1.5.12
hCoV-19/Ukraine/79627/2023	EPI_ISL_17781298	2023-05-17	Europe	Ukraine	Cherkasy region	XBB.1.5
hCoV-19/Ukraine/79100/2023	EPI_ISL_17797007	2023-04-23	Europe	Ukraine	Kyiv region	XBB.1.5
hCoV-19/Ukraine/79445/2023	EPI_ISL_17797014	2023-05-03	Europe	Ukraine	Vinnytsia	XBB.1.9.1
hCoV-19/Ukraine/79511/2023	EPI_ISL_17797017	2023-05-03	Europe	Ukraine	Rivne region	XBB.1.5
hCoV-19/Ukraine/79184/2023	EPI_ISL_17797010	2023-03-15	Europe	Ukraine	Kharkiv region	CH.1.1
hCoV-19/Ukraine/79125/2023	EPI_ISL_17797024	2023-05-02	Europe	Ukraine	Kyiv region	XBB.1.5
hCoV-19/Ukraine/79381/2023	EPI_ISL_17797022	2023-05-01	Europe	Ukraine	Zaporizhzhia region	XBB.1.5.67
hCoV-19/Ukraine/79503/2023	EPI_ISL_17797033	2023-05-16	Europe	Ukraine	Dnipropetrovsk region	XBB.1.5
hCoV-19/Ukraine/79446/2023	EPI_ISL_17797015	2023-05-04	Europe	Ukraine	Vinnytsia	XBB.1.5.12
hCoV-19/Ukraine/79447/2023	EPI_ISL_17797016	2023-05-03	Europe	Ukraine	Vinnytsia	XBB.1.5.12
hCoV-19/Ukraine/79515/2023	EPI_ISL_17797018	2023-04-28	Europe	Ukraine	Rivne region	XBB.1.5
hCoV-19/Ukraine/79499/2023	EPI_ISL_17797029	2023-05-11	Europe	Ukraine	Dnipropetrovsk region	XBB.1.5.13
hCoV-19/Ukraine/79501/2023	EPI_ISL_17797031	2023-05-15	Europe	Ukraine	Dnipropetrovsk region	XBB.1.5
hCoV-19/Ukraine/79502/2023	EPI_ISL_17797032	2023-05-15	Europe	Ukraine	Dnipropetrovsk region	XBB.1.5
hCoV-19/Ukraine/79505/2023	EPI_ISL_17797035	2023-05-16	Europe	Ukraine	Dnipropetrovsk region	CH.1.1.1
hCoV-19/Ukraine/79490/2023	EPI_ISL_17814293	2023-05-08	Europe	Ukraine	Dnipropetrovsk region	XBB.1.5
hCoV-19/Ukraine/79586/2023	EPI_ISL_17814303	2023-05-19	Europe	Ukraine	Khmelnytskyi region	XBB.1.5
hCoV-19/Ukraine/79464/2023	EPI_ISL_17814291	2023-04-17	Europe	Ukraine	Vinnytsia	XBB.1.5
hCoV-19/Ukraine/79454/2023	EPI_ISL_17814287	2023-05-05	Europe	Ukraine	Vinnytsia	XBB.1.5
hCoV-19/Ukraine/79491/2023	EPI_ISL_17814294	2023-04-18	Europe	Ukraine	Dnipropetrovsk region	XBB.1.5.12
hCoV-19/Ukraine/79452/2023	EPI_ISL_17814286	2023-05-05	Europe	Ukraine	Vinnytsia	XBB.1.5
hCoV-19/Ukraine/79457/2023	EPI_ISL_17814288	2023-05-15	Europe	Ukraine	Vinnytsia	XBB.1.17.1
hCoV-19/Ukraine/79497/2023	EPI_ISL_17814295	2023-05-11	Europe	Ukraine	Dnipropetrovsk region	XBB.1.5
hCoV-19/Ukraine/79527/2023	EPI_ISL_17814299	2023-05-05	Europe	Ukraine	Rivne region	XBB.1.5.15
hCoV-19/Ukraine/79581/2023	EPI_ISL_17814301	2023-05-16	Europe	Ukraine	Khmelnytskyi region	XBB.1.5.12
hCoV-19/Ukraine/79583/2023	EPI_ISL_17814302	2023-05-17	Europe	Ukraine	Khmelnytskyi region	XBB.1.5
hCoV-19/Ukraine/77813/2023	EPI_ISL_17821103	2023-04-10	Europe	Ukraine	Dnipropetrovsk region	CM.8.1
hCoV-19/Ukraine/77573/2023	EPI_ISL_17821102	2023-03-23	Europe	Ukraine	Zhytomyr region	BQ.1.1
hCoV-19/Ukraine/77462/2023	EPI_ISL_17821151	2023-04-14	Europe	Ukraine	Ivano-Frankivsk	XBB.1.5
hCoV-19/Ukraine/77710/2023	EPI_ISL_17821162	2023-04-05	Europe	Ukraine	Sumy region	XBB.1.5
hCoV-19/Ukraine/77457/2023	EPI_ISL_17821148	2023-04-14	Europe	Ukraine	Ivano-Frankivsk	XBB.1.5.12
hCoV-19/Ukraine/77560/2023	EPI_ISL_17821154	2023-03-22	Europe	Ukraine	Zhytomyr region	XBB.1.5
hCoV-19/Ukraine/78104/2023	EPI_ISL_17821104	2023-04-04	Europe	Ukraine	Rivne region	BA.2.10.1
hCoV-19/Ukraine/77460/2023	EPI_ISL_17821149	2023-04-14	Europe	Ukraine	Ivano-Frankivsk	XBB.1.5
hCoV-19/Ukraine/77557/2023	EPI_ISL_17821152	2023-03-15	Europe	Ukraine	Zhytomyr region	XBB.1.5
hCoV-19/Ukraine/77706/2023	EPI_ISL_17821160	2023-04-04	Europe	Ukraine	Sumy region	XBB.1.5
hCoV-19/Ukraine/77701/2023	EPI_ISL_17821159	2023-04-01	Europe	Ukraine	Sumy region	XBB.1.5
hCoV-19/Ukraine/77713/2023	EPI_ISL_17821163	2023-04-03	Europe	Ukraine	Sumy region	XBB.1.5
hCoV-19/Ukraine/77805/2023	EPI_ISL_17821164	2023-04-11	Europe	Ukraine	Dnipropetrovsk region	XBB.1.4
hCoV-19/Ukraine/77962/2023	EPI_ISL_17821171	2023-03-29	Europe	Ukraine	Poltava region	XBB.1.5.16
hCoV-19/Ukraine/78220/2023	EPI_ISL_17821186	2023-04-10	Europe	Ukraine	Chernivtsi	XBB.1.5.12
hCoV-19/Ukraine/77965/2023	EPI_ISL_17821173	2023-03-30	Europe	Ukraine	Poltava region	XBB.1.5
hCoV-19/Ukraine/78105/2023	EPI_ISL_17821183	2023-04-04	Europe	Ukraine	Rivne region	XBB.1.5.15
hCoV-19/Ukraine/77966/2023	EPI_ISL_17821174	2023-04-03	Europe	Ukraine	Poltava region	XBB.1.5
hCoV-19/Ukraine/77976/2023	EPI_ISL_17821176	2023-04-03	Europe	Ukraine	Poltava region	XBB.1.5
hCoV-19/Ukraine/78010/2023	EPI_ISL_17821180	2023-04-03	Europe	Ukraine	Mykolaiv region	XBB.1.5.12
hCoV-19/Ukraine/78110/2023	EPI_ISL_17821184	2023-04-04	Europe	Ukraine	Rivne region	XBB.1.5
hCoV-19/Ukraine/78215/2023	EPI_ISL_17821719	2023-04-11	Europe	Ukraine	Chernivtsi	XBB.1.5
hCoV-19/Ukraine/78218/2023	EPI_ISL_17821185	2023-03-07	Europe	Ukraine	Chernivtsi	XBB.1.5
hCoV-19/Ukraine/78223/2023	EPI_ISL_17821188	2023-04-11	Europe	Ukraine	Chernivtsi	FE.1.2
hCoV-19/Ukraine/79138/2023	EPI_ISL_17830517	2023-04-24	Europe	Ukraine	Kyiv region	BN.1
hCoV-19/Ukraine/79144/2023	EPI_ISL_17830518	2023-05-04	Europe	Ukraine	Kyiv region	XBB.1.5
hCoV-19/Ukraine/79146/2023	EPI_ISL_17830520	2023-05-04	Europe	Ukraine	Kyiv region	XBB.1.5.38
hCoV-19/Ukraine/79562/2023	EPI_ISL_17830540	2023-05-16	Europe	Ukraine	Volyn region	FL.3.2
hCoV-19/Ukraine/79567/2023	EPI_ISL_17830542	2023-05-09	Europe	Ukraine	Zakarpattia region	XBB.1.5
hCoV-19/Ukraine/79199/2023	EPI_ISL_17830525	2023-05-17	Europe	Ukraine	Kharkiv region	XBB.1.5
hCoV-19/Ukraine/79346/2023	EPI_ISL_17830535	2023-05-20	Europe	Ukraine	Sumy region	XBB.1.5
hCoV-19/Ukraine/79589/2023	EPI_ISL_17830551	2023-05-23	Europe	Ukraine	Khmelnytskyi region	XBB.1.5.12
hCoV-19/Ukraine/79558/2023	EPI_ISL_17830537	2023-05-11	Europe	Ukraine	Volyn region	FL.3.2
hCoV-19/Ukraine/79309/2023	EPI_ISL_17830560	2023-05-18	Europe	Ukraine	Ivano-Frankivsk	XBB.1.5.12
hCoV-19/Ukraine/79345/2023	EPI_ISL_17830534	2023-05-20	Europe	Ukraine	Sumy region	XBB.1.5.67
hCoV-19/Ukraine/79347/2023	EPI_ISL_17830536	2023-05-22	Europe	Ukraine	Sumy region	XBB.1.5
hCoV-19/Ukraine/79560/2023	EPI_ISL_17830539	2023-05-15	Europe	Ukraine	Volyn region	FL.3.2
hCoV-19/Ukraine/79563/2023	EPI_ISL_17830541	2023-05-17	Europe	Ukraine	Volyn region	FL.3.2
hCoV-19/Ukraine/79616/2023	EPI_ISL_17830553	2023-05-22	Europe	Ukraine	Cherkasy region	XBB.1.5
hCoV-19/Ukraine/79569/2023	EPI_ISL_17830543	2023-05-09	Europe	Ukraine	Zakarpattia region	XBB.1.5
hCoV-19/Ukraine/79618/2023	EPI_ISL_17830555	2023-05-22	Europe	Ukraine	Cherkasy region	XBB.1.5
hCoV-19/Ukraine/79570/2023	EPI_ISL_17830544	2023-05-16	Europe	Ukraine	Zakarpattia region	XBB.1.5
hCoV-19/Ukraine/79605/2023	EPI_ISL_17830547	2023-04-28	Europe	Ukraine	Odesa region	XBB.1.5
hCoV-19/Ukraine/79571/2023	EPI_ISL_17830545	2023-05-17	Europe	Ukraine	Zakarpattia region	XBB.1.5
hCoV-19/Ukraine/79310/2023	EPI_ISL_17830561	2023-05-18	Europe	Ukraine	Ivano-Frankivsk	XBB.1.5.12
hCoV-19/Ukraine/79590/2023	EPI_ISL_17830552	2023-05-23	Europe	Ukraine	Khmelnytskyi region	XBB.1.5
hCoV-19/Ukraine/79248/2023	EPI_ISL_17830567	2023-05-16	Europe	Ukraine	Chernivtsi	XBB.1.5
hCoV-19/Ukraine/79319/2023	EPI_ISL_17830563	2023-05-18	Europe	Ukraine	Ivano-Frankivsk	XBB.1.5
hCoV-19/Ukraine/79177/2023	EPI_ISL_17830569	2023-05-18	Europe	Ukraine	Chernihiv region	XBB.1.5.12
hCoV-19/Ukraine/79298/2023	EPI_ISL_17830573	2023-05-10	Europe	Ukraine	Lviv region	BA.5.1.22
hCoV-19/Ukraine/79486/2023	EPI_ISL_17833433	2023-05-09	Europe	Ukraine	Dnipropetrovsk region	CM.8.1
hCoV-19/Ukraine/79068/2023	EPI_ISL_17833426	2023-05-04	Europe	Ukraine	Zhytomyr region	XBB.1.5.23
hCoV-19/Ukraine/79076/2023	EPI_ISL_17833428	2023-05-08	Europe	Ukraine	Zhytomyr region	XBB.1.5.15
hCoV-19/Ukraine/79492/2023	EPI_ISL_17833435	2023-05-08	Europe	Ukraine	Dnipropetrovsk region	XBB.1.5
hCoV-19/Ukraine/79065/2023	EPI_ISL_17833424	2023-05-03	Europe	Ukraine	Zhytomyr region	XBB.1.5.46
hCoV-19/Ukraine/79123/2023	EPI_ISL_17833442	2023-05-02	Europe	Ukraine	Kyiv region	XBB.1.5
hCoV-19/Ukraine/79473/2023	EPI_ISL_17833431	2023-05-22	Europe	Ukraine	Vinnytsia	XBB.1.17.1
hCoV-19/Ukraine/79133/2023	EPI_ISL_17833448	2023-05-07	Europe	Ukraine	Kyiv region	XBB.1.5.67
hCoV-19/Ukraine/79210/2023	EPI_ISL_17833461	2023-05-19	Europe	Ukraine	Kharkiv region	XBB.1.9.1
hCoV-19/Ukraine/79164/2023	EPI_ISL_17833451	2023-05-14	Europe	Ukraine	Chernihiv region	XBB.1.9.1
hCoV-19/Ukraine/79168/2023	EPI_ISL_17833452	2023-05-14	Europe	Ukraine	Chernihiv region	XBB.1.5
hCoV-19/Ukraine/79206/2023	EPI_ISL_17833445	2023-05-19	Europe	Ukraine	Kharkiv region	BQ.1.1.37
hCoV-19/Ukraine/79171/2023	EPI_ISL_17833453	2023-05-15	Europe	Ukraine	Chernihiv region	XBB.1.5.12
hCoV-19/Ukraine/79229/2023	EPI_ISL_17833462	2023-05-19	Europe	Ukraine	Mykolaiv region	BN.1.2.1
hCoV-19/Ukraine/79242/2023	EPI_ISL_17833466	2023-05-15	Europe	Ukraine	Mykolaiv region	XBB.1.16
hCoV-19/Ukraine/79238/2023	EPI_ISL_17833465	2023-05-12	Europe	Ukraine	Mykolaiv region	XBB.1.5
hCoV-19/Ukraine/79375/2023	EPI_ISL_17833476	2023-05-22	Europe	Ukraine	Kirovohrad region	XBB.1.5.12
hCoV-19/Ukraine/79377/2023	EPI_ISL_17833459	2023-05-23	Europe	Ukraine	Kirovohrad region	XBB.1.9.1
hCoV-19/Ukraine/79338/2023	EPI_ISL_17833470	2023-05-15	Europe	Ukraine	Sumy region	XBB.1.5.67
hCoV-19/Ukraine/79455/2023	EPI_ISL_17833487	2023-05-15	Europe	Ukraine	Vinnytsia	XBB.1.5.12
hCoV-19/Ukraine/79468/2023	EPI_ISL_17833491	2023-05-18	Europe	Ukraine	Vinnytsia	XBB.1.5.12
hCoV-19/Ukraine/79470/2023	EPI_ISL_17833493	2023-05-19	Europe	Ukraine	Vinnytsia	XBB.1.17.1
hCoV-19/Ukraine/79432/2023	EPI_ISL_17833633	2023-04-25	Europe	Ukraine	Ternopil region	XBB.1.5
hCoV-19/Ukraine/79509/2023	EPI_ISL_17884888	2023-05-18	Europe	Ukraine	Dnipropetrovsk region	XBB.1.5
hCoV-19/Ukraine/79641/2023	EPI_ISL_17884873	2023-05-22	Europe	Ukraine	Cherkasy region	XBB.1.5
hCoV-19/Ukraine/79633/2023	EPI_ISL_17884879	2023-05-16	Europe	Ukraine	Cherkasy region	XBB.1.5
hCoV-19/Ukraine/79535/2023	EPI_ISL_17884889	2023-05-05	Europe	Ukraine	Rivne region	XBB.1.5
hCoV-19/Ukraine/79529/2023	EPI_ISL_17884874	2023-04-28	Europe	Ukraine	Rivne region	XBB.1
hCoV-19/Ukraine/79411/2023	EPI_ISL_17884877	2023-05-01	Europe	Ukraine	Ternopil region	XBB.1.5
hCoV-19/Ukraine/79222/2023	EPI_ISL_17884880	2023-04-20	Europe	Ukraine	Mykolaiv region	XBB.1.5.15
hCoV-19/Ukraine/79513/2023	EPI_ISL_17884894	2023-05-10	Europe	Ukraine	Rivne region	XBB.1.5.15
hCoV-19/Ukraine/79623/2023	EPI_ISL_17884901	2023-05-22	Europe	Ukraine	Cherkasy region	XBB.1.5
hCoV-19/Ukraine/79272/2023	EPI_ISL_17884902	2023-05-01	Europe	Ukraine	Chernivtsi	XBB.1.5
hCoV-19/Ukraine/79414/2023	EPI_ISL_17884903	2023-05-03	Europe	Ukraine	Ternopil region	BQ.1.1.47
hCoV-19/Ukraine/79461/2023	EPI_ISL_17884904	2023-05-15	Europe	Ukraine	Vinnytsia	XBB.1.5.12
hCoV-19/Ukraine/79424/2023	EPI_ISL_17884885	2023-05-09	Europe	Ukraine	Ternopil region	XBB.1.5
hCoV-19/Ukraine/79629/2023	EPI_ISL_17884895	2023-05-16	Europe	Ukraine	Cherkasy region	XBB.1.5
hCoV-19/Ukraine/79290/2023	EPI_ISL_17884897	2023-05-01	Europe	Ukraine	Lviv region	XBB.1.5
hCoV-19/Ukraine/79253/2023	EPI_ISL_17884900	2023-05-10	Europe	Ukraine	Chernivtsi	XBB.1.9.1
hCoV-19/Ukraine/79463/2023	EPI_ISL_17884898	2023-05-17	Europe	Ukraine	Vinnytsia	XBB.1.9.1
hCoV-19/Ukraine/79508/2023	EPI_ISL_17884896	2023-05-17	Europe	Ukraine	Dnipropetrovsk region	XBB.1.9.1
hCoV-19/Ukraine/79614/2023	EPI_ISL_17884893	2023-05-10	Europe	Ukraine	Odesa region	XBB.1.9.1
hCoV-19/Ukraine/79087/2023	EPI_ISL_17884891	2023-05-15	Europe	Ukraine	Zhytomyr region	FL.35
hCoV-19/Ukraine/79467/2023	EPI_ISL_17884890	2023-05-18	Europe	Ukraine	Vinnytsia	XBB.1.9.1
hCoV-19/Ukraine/79224/2023	EPI_ISL_17884887	2023-05-21	Europe	Ukraine	Mykolaiv region	XBB.1.9.1
hCoV-19/Ukraine/79619/2023	EPI_ISL_17884886	2023-05-22	Europe	Ukraine	Cherkasy region	XBB.1.9.1
hCoV-19/Ukraine/79366/2023	EPI_ISL_17884884	2023-05-15	Europe	Ukraine	Kirovohrad region	XBB.1.9.1
hCoV-19/Ukraine/79361/2023	EPI_ISL_17884882	2023-05-09	Europe	Ukraine	Kirovohrad region	XBB.1.9.1
hCoV-19/Ukraine/79301/2023	EPI_ISL_17884881	2023-05-17	Europe	Ukraine	Lviv region	XBB.1.9.1
hCoV-19/Ukraine/79533/2023	EPI_ISL_17884878	2023-05-15	Europe	Ukraine	Rivne region	XBB.1.9.1
hCoV-19/Ukraine/79632/2023	EPI_ISL_17884875	2023-05-17	Europe	Ukraine	Cherkasy region	XBB.1.9.1
hCoV-19/Ukraine/79135/2023	EPI_ISL_17833632	2023-04-17	Europe	Ukraine	Kyiv region	XBB.1.9.1
hCoV-19/Ukraine/79469/2023	EPI_ISL_17833492	2023-05-19	Europe	Ukraine	Vinnytsia	XBB.1.9.1
hCoV-19/Ukraine/79466/2023	EPI_ISL_17833490	2023-05-17	Europe	Ukraine	Vinnytsia	XBB.1.9.1
hCoV-19/Ukraine/79465/2023	EPI_ISL_17833489	2023-05-17	Europe	Ukraine	Vinnytsia	XBB.1.9.1
hCoV-19/Ukraine/79405/2023	EPI_ISL_17833486	2023-05-19	Europe	Ukraine	Zaporizhzhia region	XBB.1.9.1
hCoV-19/Ukraine/79404/2023	EPI_ISL_17833485	2023-05-19	Europe	Ukraine	Zaporizhzhia region	XBB.1.9.1
hCoV-19/Ukraine/79403/2023	EPI_ISL_17833484	2023-05-19	Europe	Ukraine	Zaporizhzhia region	XBB.1.9.1
hCoV-19/Ukraine/79401/2023	EPI_ISL_17833483	2023-05-18	Europe	Ukraine	Zaporizhzhia region	XBB.1.9.1
hCoV-19/Ukraine/79400/2023	EPI_ISL_17833482	2023-05-17	Europe	Ukraine	Zaporizhzhia region	XBB.1.9.1
hCoV-19/Ukraine/79399/2023	EPI_ISL_17833481	2023-05-17	Europe	Ukraine	Zaporizhzhia region	XBB.1.9.1
hCoV-19/Ukraine/79398/2023	EPI_ISL_17833480	2023-05-15	Europe	Ukraine	Zaporizhzhia region	XBB.1.9.1
hCoV-19/Ukraine/79397/2023	EPI_ISL_17833479	2023-05-15	Europe	Ukraine	Zaporizhzhia region	XBB.1.9.1
hCoV-19/Ukraine/79389/2023	EPI_ISL_17833478	2023-05-03	Europe	Ukraine	Zaporizhzhia region	XBB.1.9.1
hCoV-19/Ukraine/79387/2023	EPI_ISL_17833477	2023-05-03	Europe	Ukraine	Zaporizhzhia region	XBB.1.9.2
hCoV-19/Ukraine/79372/2023	EPI_ISL_17833475	2023-05-18	Europe	Ukraine	Kirovohrad region	XBB.1.9.1
hCoV-19/Ukraine/79371/2023	EPI_ISL_17833474	2023-05-19	Europe	Ukraine	Kirovohrad region	XBB.1.9.1
hCoV-19/Ukraine/79359/2023	EPI_ISL_17833473	2023-05-09	Europe	Ukraine	Kirovohrad region	XBB.1.9.1
hCoV-19/Ukraine/79355/2023	EPI_ISL_17833472	2023-05-09	Europe	Ukraine	Kirovohrad region	XBB.1.9.1
hCoV-19/Ukraine/79256/2023	EPI_ISL_17833469	2023-05-10	Europe	Ukraine	Chernivtsi	XBB.1.9.1
hCoV-19/Ukraine/79250/2023	EPI_ISL_17833468	2023-05-15	Europe	Ukraine	Chernivtsi	XBB.1.9.1
hCoV-19/Ukraine/79249/2023	EPI_ISL_17833467	2023-05-15	Europe	Ukraine	Chernivtsi	FL.29
hCoV-19/Ukraine/79237/2023	EPI_ISL_17833464	2023-05-12	Europe	Ukraine	Mykolaiv region	XBB.1.9.1
hCoV-19/Ukraine/79402/2023	EPI_ISL_17833460	2023-05-23	Europe	Ukraine	Zaporizhzhia region	XBB.1.9.1
hCoV-19/Ukraine/79312/2023	EPI_ISL_17833457	2023-05-08	Europe	Ukraine	Ivano-Frankivsk	FL.33
hCoV-19/Ukraine/79152/2023	EPI_ISL_17833456	2023-05-08	Europe	Ukraine	Kyiv region	XBB.1.9.1
hCoV-19/Ukraine/79181/2023	EPI_ISL_17833455	2023-05-19	Europe	Ukraine	Chernihiv region	XBB.1.9.1
hCoV-19/Ukraine/79176/2023	EPI_ISL_17833454	2023-05-15	Europe	Ukraine	Chernihiv region	XBB.1.9.1
hCoV-19/Ukraine/79086/2023	EPI_ISL_17833450	2023-05-16	Europe	Ukraine	Zhytomyr region	EG.6.1
hCoV-19/Ukraine/79134/2023	EPI_ISL_17833449	2023-05-09	Europe	Ukraine	Kyiv region	XBB.1.9.1
hCoV-19/Ukraine/79130/2023	EPI_ISL_17833447	2023-05-04	Europe	Ukraine	Kyiv region	XBB.1.9.1
hCoV-19/Ukraine/79211/2023	EPI_ISL_17833446	2023-05-18	Europe	Ukraine	Kharkiv region	XBB.1.9.1
hCoV-19/Ukraine/79182/2023	EPI_ISL_17833444	2023-05-15	Europe	Ukraine	Chernihiv region	XBB.1.9.1
hCoV-19/Ukraine/79169/2023	EPI_ISL_17833443	2023-05-15	Europe	Ukraine	Chernihiv region	XBB.1.9.1
hCoV-19/Ukraine/79120/2023	EPI_ISL_17833441	2023-04-28	Europe	Ukraine	Kyiv region	XBB.1.9.1
hCoV-19/Ukraine/79113/2023	EPI_ISL_17833439	2023-04-27	Europe	Ukraine	Kyiv region	XBB.1.9.1
hCoV-19/Ukraine/79111/2023	EPI_ISL_17833438	2023-04-27	Europe	Ukraine	Kyiv region	XBB.1.9.1
hCoV-19/Ukraine/79107/2023	EPI_ISL_17833437	2023-04-25	Europe	Ukraine	Kyiv region	XBB.1.9.1
hCoV-19/Ukraine/79494/2023	EPI_ISL_17833436	2023-05-08	Europe	Ukraine	Dnipropetrovsk region	XBB.1.9.1
hCoV-19/Ukraine/79487/2023	EPI_ISL_17833434	2023-05-10	Europe	Ukraine	Dnipropetrovsk region	FL.26
hCoV-19/Ukraine/79474/2023	EPI_ISL_17833432	2023-05-23	Europe	Ukraine	Vinnytsia	XBB.1.9.1
hCoV-19/Ukraine/79081/2023	EPI_ISL_17833430	2023-05-07	Europe	Ukraine	Zhytomyr region	XBB.1.9.1
hCoV-19/Ukraine/79080/2023	EPI_ISL_17833429	2023-05-06	Europe	Ukraine	Zhytomyr region	XBB.1.9.1
hCoV-19/Ukraine/79073/2023	EPI_ISL_17833427	2023-05-05	Europe	Ukraine	Zhytomyr region	EG.6.1
hCoV-19/Ukraine/79066/2023	EPI_ISL_17833425	2023-05-03	Europe	Ukraine	Zhytomyr region	XBB.1.9.1
hCoV-19/Ukraine/79180/2023	EPI_ISL_17830572	2023-05-18	Europe	Ukraine	Chernihiv region	XBB.1.9.1
hCoV-19/Ukraine/79179/2023	EPI_ISL_17830571	2023-05-18	Europe	Ukraine	Chernihiv region	XBB.1.9.1
hCoV-19/Ukraine/79178/2023	EPI_ISL_17830570	2023-05-16	Europe	Ukraine	Chernihiv region	XBB.1.9.1
hCoV-19/Ukraine/79175/2023	EPI_ISL_17830568	2023-05-17	Europe	Ukraine	Chernihiv region	XBB.1.9.1
hCoV-19/Ukraine/79247/2023	EPI_ISL_17830566	2023-05-16	Europe	Ukraine	Chernivtsi	XBB.1.9.1
hCoV-19/Ukraine/79330/2023	EPI_ISL_17830565	2023-05-17	Europe	Ukraine	Ivano-Frankivsk	XBB.1.9.1
hCoV-19/Ukraine/79318/2023	EPI_ISL_17830562	2023-05-18	Europe	Ukraine	Ivano-Frankivsk	EG.13
hCoV-19/Ukraine/79645/2023	EPI_ISL_17830559	2023-04-24	Europe	Ukraine	Cherkasy region	XBB.1.9.1
hCoV-19/Ukraine/79622/2023	EPI_ISL_17830557	2023-05-22	Europe	Ukraine	Cherkasy region	XBB.1.9.1
hCoV-19/Ukraine/79620/2023	EPI_ISL_17830556	2023-05-22	Europe	Ukraine	Cherkasy region	XBB.1.9.1
hCoV-19/Ukraine/79617/2023	EPI_ISL_17830554	2023-05-23	Europe	Ukraine	Cherkasy region	XBB.1.9.1
hCoV-19/Ukraine/79606/2023	EPI_ISL_17830548	2023-04-28	Europe	Ukraine	Odesa region	XBB.1.9.1
hCoV-19/Ukraine/79209/2023	EPI_ISL_17830529	2023-05-16	Europe	Ukraine	Kharkiv region	XBB.1.9.1
hCoV-19/Ukraine/79208/2023	EPI_ISL_17830528	2023-05-17	Europe	Ukraine	Kharkiv region	XBB.1.9.1
hCoV-19/Ukraine/79205/2023	EPI_ISL_17830527	2023-05-18	Europe	Ukraine	Kharkiv region	XBB.1.9.1
hCoV-19/Ukraine/79193/2023	EPI_ISL_17830523	2023-05-16	Europe	Ukraine	Kharkiv region	XBB.1.9.1
hCoV-19/Ukraine/79150/2023	EPI_ISL_17830522	2023-05-11	Europe	Ukraine	Kyiv region	XBB.1.9.1
hCoV-19/Ukraine/79147/2023	EPI_ISL_17830521	2023-05-03	Europe	Ukraine	Kyiv region	XBB.1.9.1
hCoV-19/Ukraine/79084/2023	EPI_ISL_17830515	2023-05-11	Europe	Ukraine	Zhytomyr region	XBB.1.9.1
hCoV-19/Ukraine/79074/2023	EPI_ISL_17830514	2023-05-07	Europe	Ukraine	Zhytomyr region	EG.6.1
hCoV-19/Ukraine/79072/2023	EPI_ISL_17830513	2023-05-07	Europe	Ukraine	Zhytomyr region	EG.6.1
hCoV-19/Ukraine/79069/2023	EPI_ISL_17830512	2023-05-08	Europe	Ukraine	Zhytomyr region	EG.6.1
hCoV-19/Ukraine/78918/2023	EPI_ISL_17821718	2023-03-31	Europe	Ukraine	Chernihiv region	XBB.1.9.1
hCoV-19/Ukraine/78914/2023	EPI_ISL_17821717	2023-03-31	Europe	Ukraine	Chernihiv region	XBB.1.9.1
hCoV-19/Ukraine/78913/2023	EPI_ISL_17821716	2023-03-31	Europe	Ukraine	Chernihiv region	XBB.1.9.1
hCoV-19/Ukraine/78912/2023	EPI_ISL_17821715	2023-03-31	Europe	Ukraine	Chernihiv region	XBB.1.9.1
hCoV-19/Ukraine/78222/2023	EPI_ISL_17821187	2023-04-11	Europe	Ukraine	Chernivtsi	XBB.1.9.1
hCoV-19/Ukraine/78018/2023	EPI_ISL_17821182	2023-04-03	Europe	Ukraine	Mykolaiv region	FL.33
hCoV-19/Ukraine/78011/2023	EPI_ISL_17821181	2023-04-03	Europe	Ukraine	Mykolaiv region	FL.33
hCoV-19/Ukraine/78008/2023	EPI_ISL_17821179	2023-04-03	Europe	Ukraine	Mykolaiv region	FL.33
hCoV-19/Ukraine/78003/2023	EPI_ISL_17821178	2023-04-03	Europe	Ukraine	Mykolaiv region	XBB.1.9.1
hCoV-19/Ukraine/78002/2023	EPI_ISL_17821177	2023-03-31	Europe	Ukraine	Mykolaiv region	FL.33
hCoV-19/Ukraine/77975/2023	EPI_ISL_17821175	2023-04-03	Europe	Ukraine	Poltava region	XBB.1.9.2
hCoV-19/Ukraine/77964/2023	EPI_ISL_17821172	2023-03-29	Europe	Ukraine	Poltava region	XBB.1.9.1
hCoV-19/Ukraine/77872/2023	EPI_ISL_17821170	2023-04-10	Europe	Ukraine	Kharkiv region	XBB.1.9.1
hCoV-19/Ukraine/77867/2023	EPI_ISL_17821169	2023-04-10	Europe	Ukraine	Kharkiv region	XBB.1.9.1
hCoV-19/Ukraine/77866/2023	EPI_ISL_17821168	2023-04-11	Europe	Ukraine	Kharkiv region	XBB.1.9.1
hCoV-19/Ukraine/77862/2023	EPI_ISL_17821167	2023-04-11	Europe	Ukraine	Kharkiv region	XBB.1.9.1
hCoV-19/Ukraine/77816/2023	EPI_ISL_17821166	2023-04-11	Europe	Ukraine	Dnipropetrovsk region	XBB.1.9.1
hCoV-19/Ukraine/77707/2023	EPI_ISL_17821161	2023-04-04	Europe	Ukraine	Sumy region	XBB.1.9.1
hCoV-19/Ukraine/77673/2023	EPI_ISL_17821158	2023-03-21	Europe	Ukraine	Kyiv region	XBB.1.9.1
hCoV-19/Ukraine/77657/2023	EPI_ISL_17821157	2023-03-21	Europe	Ukraine	Kyiv region	XBB.1.9.1
hCoV-19/Ukraine/77656/2023	EPI_ISL_17821156	2023-03-21	Europe	Ukraine	Kyiv region	XBB.1.9.1
hCoV-19/Ukraine/77655/2023	EPI_ISL_17821155	2023-03-21	Europe	Ukraine	Kyiv region	XBB.1.9.1
hCoV-19/Ukraine/77558/2023	EPI_ISL_17821153	2023-03-17	Europe	Ukraine	Zhytomyr region	XBB.1.9.1
hCoV-19/Ukraine/77461/2023	EPI_ISL_17821150	2023-04-14	Europe	Ukraine	Ivano-Frankivsk	FL.33
hCoV-19/Ukraine/79587/2023	EPI_ISL_17814304	2023-05-22	Europe	Ukraine	Khmelnytskyi region	XBB.1.9.1
hCoV-19/Ukraine/79528/2023	EPI_ISL_17814300	2023-05-04	Europe	Ukraine	Rivne region	XBB.1.9.1
hCoV-19/Ukraine/79526/2023	EPI_ISL_17814298	2023-05-01	Europe	Ukraine	Rivne region	XBB.1.9.1
hCoV-19/Ukraine/79498/2023	EPI_ISL_17814296	2023-05-10	Europe	Ukraine	Dnipropetrovsk region	XBB.1.9.1
hCoV-19/Ukraine/79462/2023	EPI_ISL_17814290	2023-04-16	Europe	Ukraine	Vinnytsia	XBB.1.9.1
hCoV-19/Ukraine/79458/2023	EPI_ISL_17814289	2023-05-11	Europe	Ukraine	Vinnytsia	XBB.1.9.1
hCoV-19/Ukraine/79500/2023	EPI_ISL_17797030	2023-05-12	Europe	Ukraine	Dnipropetrovsk region	XBB.1.9.1
hCoV-19/Ukraine/79129/2023	EPI_ISL_17797028	2023-05-05	Europe	Ukraine	Kyiv region	XBB.1.9.1
hCoV-19/Ukraine/79127/2023	EPI_ISL_17797026	2023-05-03	Europe	Ukraine	Kyiv region	XBB.1.9.1
hCoV-19/Ukraine/79126/2023	EPI_ISL_17797025	2023-05-01	Europe	Ukraine	Kyiv region	XBB.1.9.1
hCoV-19/Ukraine/79124/2023	EPI_ISL_17797023	2023-05-02	Europe	Ukraine	Kyiv region	XBB.1.9.1
hCoV-19/Ukraine/79380/2023	EPI_ISL_17797021	2023-05-01	Europe	Ukraine	Zaporizhzhia region	XBB.1.9.1
hCoV-19/Ukraine/79378/2023	EPI_ISL_17797020	2023-04-29	Europe	Ukraine	Zaporizhzhia region	XBB.1.9.1
hCoV-19/Ukraine/79517/2023	EPI_ISL_17797019	2023-05-03	Europe	Ukraine	Rivne region	XBB.1.9.1
hCoV-19/Ukraine/79444/2023	EPI_ISL_17797013	2023-05-22	Europe	Ukraine	Poltava region	XBB.1.9.1
hCoV-19/Ukraine/79185/2023	EPI_ISL_17797011	2023-03-15	Europe	Ukraine	Kharkiv region	XBB.1.9.1
hCoV-19/Ukraine/79183/2023	EPI_ISL_17797009	2023-03-15	Europe	Ukraine	Kharkiv region	XBB.1.9.1
hCoV-19/Ukraine/79103/2023	EPI_ISL_17797008	2023-04-23	Europe	Ukraine	Kyiv region	XBB.1.9.1
hCoV-19/Ukraine/79322/2023	EPI_ISL_17781295	2023-05-17	Europe	Ukraine	Ivano-Frankivsk	XBB.1.9.1
hCoV-19/Ukraine/79315/2023	EPI_ISL_17781294	2023-05-17	Europe	Ukraine	Ivano-Frankivsk	XBB.1.9.1
hCoV-19/Ukraine/79307/2023	EPI_ISL_17781292	2023-05-17	Europe	Ukraine	Ivano-Frankivsk	XBB.1.9.1
hCoV-19/Ukraine/79306/2023	EPI_ISL_17781291	2023-05-17	Europe	Ukraine	Ivano-Frankivsk	XBB.1.9.1
hCoV-19/Ukraine/79200/2023	EPI_ISL_17781288	2023-05-16	Europe	Ukraine	Kharkiv region	XBB.1.9.1
hCoV-19/Ukraine/79192/2023	EPI_ISL_17781286	2023-05-16	Europe	Ukraine	Kharkiv region	XBB.1.9.1
hCoV-19/Ukraine/79117/2023	EPI_ISL_17781282	2023-04-27	Europe	Ukraine	Kyiv region	FL.21
hCoV-19/Ukraine/79114/2023	EPI_ISL_17781280	2023-04-27	Europe	Ukraine	Kyiv region	XBB.1.9.1
hCoV-19/Ukraine/79638/2023	EPI_ISL_17781276	2023-05-19	Europe	Ukraine	Cherkasy region	XBB.1.9.1
hCoV-19/Ukraine/79637/2023	EPI_ISL_17781275	2023-05-19	Europe	Ukraine	Cherkasy region	XBB.1.9.1
hCoV-19/Ukraine/79635/2023	EPI_ISL_17781274	2023-05-16	Europe	Ukraine	Cherkasy region	XBB.1.9.1
hCoV-19/Ukraine/79625/2023	EPI_ISL_17781271	2023-05-22	Europe	Ukraine	Cherkasy region	XBB.1.9.1
hCoV-19/Ukraine/79155/2023	EPI_ISL_17777553	2023-05-03	Europe	Ukraine	Chernihiv region	XBB.1.9.1
hCoV-19/Ukraine/79154/2023	EPI_ISL_17777552	2023-05-01	Europe	Ukraine	Chernihiv region	XBB.1.9.1
hCoV-19/Ukraine/79591/2023	EPI_ISL_17777548	2023-04-17	Europe	Ukraine	Odesa region	XBB.1.9.1
hCoV-19/Ukraine/79572/2023	EPI_ISL_17777543	2023-05-09	Europe	Ukraine	Zakarpattia region	XBB.1.9.1
hCoV-19/Ukraine/79484/2023	EPI_ISL_17777538	2023-05-09	Europe	Ukraine	Dnipropetrovsk region	FL.33
hCoV-19/Ukraine/79357/2023	EPI_ISL_17742969	2023-05-08	Europe	Ukraine	Kirovohrad region	XBB.1.9.1
hCoV-19/Ukraine/79356/2023	EPI_ISL_17742968	2023-05-09	Europe	Ukraine	Kirovohrad region	XBB.1.9.1
hCoV-19/Ukraine/79350/2023	EPI_ISL_17742964	2023-05-08	Europe	Ukraine	Kirovohrad region	XBB.1.9.1
hCoV-19/Ukraine/79271/2023	EPI_ISL_17742956	2023-04-25	Europe	Ukraine	Chernivtsi	XBB.1.9.1
hCoV-19/Ukraine/79265/2023	EPI_ISL_17742955	2023-04-08	Europe	Ukraine	Chernivtsi	XBB.1.9.1
hCoV-19/Ukraine/79264/2023	EPI_ISL_17742954	2023-05-02	Europe	Ukraine	Chernivtsi	XBB.1.9.1
hCoV-19/Ukraine/79261/2023	EPI_ISL_17742952	2023-05-05	Europe	Ukraine	Chernivtsi	XBB.1.9.1
hCoV-19/Ukraine/79255/2023	EPI_ISL_17742951	2023-05-08	Europe	Ukraine	Chernivtsi	XBB.1.9.1
hCoV-19/Ukraine/79246/2023	EPI_ISL_17742950	2023-05-05	Europe	Ukraine	Chernivtsi	FL.29
hCoV-19/Ukraine/79332/2023	EPI_ISL_17742948	2023-05-16	Europe	Ukraine	Ivano-Frankivsk	XBB.1.9.1
hCoV-19/Ukraine/79331/2023	EPI_ISL_17742947	2023-05-15	Europe	Ukraine	Ivano-Frankivsk	XBB.1.9.1
hCoV-19/Ukraine/79329/2023	EPI_ISL_17742946	2023-05-16	Europe	Ukraine	Ivano-Frankivsk	XBB.1.9.1
hCoV-19/Ukraine/79230/2023	EPI_ISL_17742935	2023-04-27	Europe	Ukraine	Mykolaiv region	XBB.1.9.1
hCoV-19/Ukraine/79227/2023	EPI_ISL_17742934	2023-04-27	Europe	Ukraine	Mykolaiv region	XBB.1.9.1
hCoV-19/Ukraine/79223/2023	EPI_ISL_17742933	2023-04-20	Europe	Ukraine	Mykolaiv region	FL.33
hCoV-19/Ukraine/79219/2023	EPI_ISL_17742931	2023-04-19	Europe	Ukraine	Mykolaiv region	XBB.1.9.1
hCoV-19/Ukraine/79218/2023	EPI_ISL_17742930	2023-04-19	Europe	Ukraine	Mykolaiv region	FL.33
hCoV-19/Ukraine/79217/2023	EPI_ISL_17742929	2023-04-19	Europe	Ukraine	Mykolaiv region	XBB.1.9.1
hCoV-19/Ukraine/79213/2023	EPI_ISL_17742928	2023-04-19	Europe	Ukraine	Mykolaiv region	XBB.1.9.2
hCoV-19/Ukraine/79062/2023	EPI_ISL_17742924	2023-05-01	Europe	Ukraine	Zhytomyr region	FL.33
hCoV-19/Ukraine/79061/2023	EPI_ISL_17742923	2023-05-01	Europe	Ukraine	Zhytomyr region	FL.33
hCoV-19/Ukraine/79108/2023	EPI_ISL_17742913	2023-04-25	Europe	Ukraine	Kyiv region	XBB.1.9.1
hCoV-19/Ukraine/79443/2023	EPI_ISL_17742364	2023-05-18	Europe	Ukraine	Poltava region	XBB.1.9.2
hCoV-19/Ukraine/79441/2023	EPI_ISL_17742362	2023-05-17	Europe	Ukraine	Poltava region	XBB.1.9.1
hCoV-19/Ukraine/79440/2023	EPI_ISL_17742361	2023-05-17	Europe	Ukraine	Poltava region	XBB.1.9.1
hCoV-19/Ukraine/79439/2023	EPI_ISL_17742360	2023-05-16	Europe	Ukraine	Poltava region	XBB.1.9.1
hCoV-19/Ukraine/79437/2023	EPI_ISL_17742358	2023-05-15	Europe	Ukraine	Poltava region	XBB.1.9.1
hCoV-19/Ukraine/79428/2023	EPI_ISL_17742352	2023-04-20	Europe	Ukraine	Ternopil region	XBB.1.9.1
hCoV-19/Ukraine/79151/2023	EPI_ISL_17742349	2023-05-18	Europe	Ukraine	Kyiv region	XBB.1.9.1
hCoV-19/Ukraine/79142/2023	EPI_ISL_17742348	2023-05-02	Europe	Ukraine	Kyiv region	XBB.1.9.1
hCoV-19/Ukraine/79141/2023	EPI_ISL_17742347	2023-05-01	Europe	Ukraine	Kyiv region	XBB.1.9.1
hCoV-19/Ukraine/79139/2023	EPI_ISL_17742345	2023-04-24	Europe	Ukraine	Kyiv region	XBB.1.9.1
hCoV-19/Ukraine/79137/2023	EPI_ISL_17742344	2023-04-17	Europe	Ukraine	Kyiv region	XBB.1.9.1
hCoV-19/Ukraine/79136/2023	EPI_ISL_17742343	2023-04-17	Europe	Ukraine	Kyiv region	XBB.1.9.1
hCoV-19/Ukraine/78197/2023	EPI_ISL_17722296	2023-04-13	Europe	Ukraine	Rivne region	XBB.1.9.1
hCoV-19/Ukraine/78193/2023	EPI_ISL_17722294	2023-04-13	Europe	Ukraine	Rivne region	XBB.1.9.1
hCoV-19/Ukraine/78185/2023	EPI_ISL_17722292	2023-04-12	Europe	Ukraine	Rivne region	XBB.1.9.1
hCoV-19/Ukraine/78182/2023	EPI_ISL_17722291	2023-04-12	Europe	Ukraine	Rivne region	XBB.1.9.1
hCoV-19/Ukraine/78100/2023	EPI_ISL_17722288	2023-04-14	Europe	Ukraine	Mykolaiv region	XBB.1.9.1
hCoV-19/Ukraine/78098/2023	EPI_ISL_17722287	2023-04-14	Europe	Ukraine	Mykolaiv region	FL.33
hCoV-19/Ukraine/78092/2023	EPI_ISL_17722285	2023-04-13	Europe	Ukraine	Mykolaiv region	FL.33
hCoV-19/Ukraine/78090/2023	EPI_ISL_17722284	2023-04-13	Europe	Ukraine	Mykolaiv region	FL.33
hCoV-19/Ukraine/78080/2023	EPI_ISL_17722282	2023-04-12	Europe	Ukraine	Mykolaiv region	FL.33
hCoV-19/Ukraine/77961/2023	EPI_ISL_17722281	2023-04-13	Europe	Ukraine	Kharkiv region	XBB.1.9.1
hCoV-19/Ukraine/77949/2023	EPI_ISL_17722280	2023-04-11	Europe	Ukraine	Kharkiv region	XBB.1.9.1
hCoV-19/Ukraine/77948/2023	EPI_ISL_17722279	2023-04-12	Europe	Ukraine	Kharkiv region	XBB.1.9.1
hCoV-19/Ukraine/77935/2023	EPI_ISL_17722277	2023-04-12	Europe	Ukraine	Kharkiv region	XBB.1.9.1
hCoV-19/Ukraine/77927/2023	EPI_ISL_17722276	2023-05-12	Europe	Ukraine	Kharkiv region	XBB.1.9.1
hCoV-19/Ukraine/77791/2023	EPI_ISL_17722272	2023-04-14	Europe	Ukraine	Sumy region	XBB.1.9.1
hCoV-19/Ukraine/77776/2023	EPI_ISL_17722269	2023-04-12	Europe	Ukraine	Sumy region	XBB.1.9.1
hCoV-19/Ukraine/78783/2023	EPI_ISL_17711828	2023-04-20	Europe	Ukraine	Kyiv region	XBB.1.9.1
hCoV-19/Ukraine/78351/2023	EPI_ISL_17711823	2023-04-13	Europe	Ukraine	Cherkasy region	XBB.1.9.1
hCoV-19/Ukraine/77820/2023	EPI_ISL_17711822	2023-04-14	Europe	Ukraine	Dnipropetrovsk region	XBB.1.9.1
hCoV-19/Ukraine/77472/2023	EPI_ISL_17711820	2023-04-14	Europe	Ukraine	Ivano-Frankivsk	XBB.1.9.1
hCoV-19/Ukraine/77471/2023	EPI_ISL_17711819	2023-04-14	Europe	Ukraine	Ivano-Frankivsk	XBB.1.9.2
hCoV-19/Ukraine/HCL023076290101/2023	EPI_ISL_17711356	2023-03-10	Europe	Ukraine	Kyiv	XBB.1.9.1
hCoV-19/Ukraine/78312/2023	EPI_ISL_17693797	2023-04-14	Europe	Ukraine	Zaporizhzhia region	XBB.1.9.1
hCoV-19/Ukraine/78124/2023	EPI_ISL_17684674	2023-04-05	Europe	Ukraine	Rivne region	XBB.1.9.1
hCoV-19/Ukraine/78121/2023	EPI_ISL_17684672	2023-04-05	Europe	Ukraine	Rivne region	XBB.1.9.1
hCoV-19/Ukraine/78120/2023	EPI_ISL_17684671	2023-04-05	Europe	Ukraine	Rivne region	XBB.1.9.1
hCoV-19/Ukraine/78934/2023	EPI_ISL_17684668	2023-04-04	Europe	Ukraine	Chernihiv region	XBB.1.9.1
hCoV-19/Ukraine/78933/2023	EPI_ISL_17684667	2023-04-04	Europe	Ukraine	Chernihiv region	XBB.1.9.1
hCoV-19/Ukraine/78932/2023	EPI_ISL_17684666	2023-04-04	Europe	Ukraine	Chernihiv region	XBB.1.9.1
hCoV-19/Ukraine/78931/2023	EPI_ISL_17684665	2023-04-03	Europe	Ukraine	Chernihiv region	XBB.1.9.1
hCoV-19/Ukraine/78930/2023	EPI_ISL_17684664	2023-04-03	Europe	Ukraine	Chernihiv region	XBB.1.9.1
hCoV-19/Ukraine/78929/2023	EPI_ISL_17684663	2023-04-03	Europe	Ukraine	Chernihiv region	XBB.1.9.1
hCoV-19/Ukraine/78926/2023	EPI_ISL_17684661	2023-04-04	Europe	Ukraine	Chernihiv region	XBB.1.9.1
hCoV-19/Ukraine/78924/2023	EPI_ISL_17684660	2023-04-03	Europe	Ukraine	Chernihiv region	XBB.1.9.1
hCoV-19/Ukraine/78922/2023	EPI_ISL_17684658	2023-04-04	Europe	Ukraine	Chernihiv region	XBB.1.9.1
hCoV-19/Ukraine/78861/2023	EPI_ISL_17684656	2023-04-12	Europe	Ukraine	Odesa region	XBB.1.9.1
hCoV-19/Ukraine/78857/2023	EPI_ISL_17684652	2023-04-11	Europe	Ukraine	Odesa region	XBB.1.9.1
hCoV-19/Ukraine/78856/2023	EPI_ISL_17684651	2023-04-10	Europe	Ukraine	Odesa region	FL.33
hCoV-19/Ukraine/78854/2023	EPI_ISL_17684649	2023-04-06	Europe	Ukraine	Odesa region	XBB.1.9.1
hCoV-19/Ukraine/78767/2023	EPI_ISL_17684645	2023-04-13	Europe	Ukraine	Kyiv region	XBB.1.9.1
hCoV-19/Ukraine/78765/2023	EPI_ISL_17684639	2023-04-12	Europe	Ukraine	Kyiv region	XBB.1.9.1
hCoV-19/Ukraine/78764/2023	EPI_ISL_17684638	2023-04-04	Europe	Ukraine	Kyiv region	XBB.1.9.1
hCoV-19/Ukraine/78763/2023	EPI_ISL_17684637	2023-04-14	Europe	Ukraine	Kyiv region	XBB.1.9.1
hCoV-19/Ukraine/78709/2023	EPI_ISL_17684635	2023-04-09	Europe	Ukraine	Volyn region	XBB.1.9.1
hCoV-19/Ukraine/78497/2023	EPI_ISL_17684623	2023-04-12	Europe	Ukraine	Vinnytsia	XBB.1.9.1
hCoV-19/Ukraine/78350/2023	EPI_ISL_17684613	2023-04-13	Europe	Ukraine	Cherkasy region	XBB.1.9.1
hCoV-19/Ukraine/78348/2023	EPI_ISL_17684611	2023-04-13	Europe	Ukraine	Cherkasy region	XBB.1.9.1
hCoV-19/Ukraine/78347/2023	EPI_ISL_17684610	2023-04-13	Europe	Ukraine	Cherkasy region	XBB.1.9.1
hCoV-19/Ukraine/78319/2023	EPI_ISL_17655744	2023-04-17	Europe	Ukraine	Zaporizhzhia region	XBB.1.9.1
hCoV-19/Ukraine/78318/2023	EPI_ISL_17655743	2023-04-14	Europe	Ukraine	Zaporizhzhia region	XBB.1.9.1
hCoV-19/Ukraine/78316/2023	EPI_ISL_17655742	2023-04-14	Europe	Ukraine	Zaporizhzhia region	XBB.1.9.1
hCoV-19/Ukraine/78315/2023	EPI_ISL_17655741	2023-04-14	Europe	Ukraine	Zaporizhzhia region	XBB.1.9.1
hCoV-19/Ukraine/78314/2023	EPI_ISL_17655740	2023-04-14	Europe	Ukraine	Zaporizhzhia region	XBB.1.9.1
hCoV-19/Ukraine/78313/2023	EPI_ISL_17655739	2023-04-14	Europe	Ukraine	Zaporizhzhia region	XBB.1.9.1
hCoV-19/Ukraine/78022/2023	EPI_ISL_17655729	2023-04-04	Europe	Ukraine	Mykolaiv region	XBB.1.9.1
hCoV-19/Ukraine/78019/2023	EPI_ISL_17655728	2023-04-03	Europe	Ukraine	Mykolaiv region	FL.33
hCoV-19/Ukraine/77973/2023	EPI_ISL_17655724	2023-04-04	Europe	Ukraine	Poltava region region	XBB.1.9.1
hCoV-19/Ukraine/77972/2023	EPI_ISL_17655723	2023-04-04	Europe	Ukraine	Poltava region region	XBB.1.9.1
hCoV-19/Ukraine/77971/2023	EPI_ISL_17655722	2023-04-04	Europe	Ukraine	Poltava region region	XBB.1.9.1
hCoV-19/Ukraine/77885/2023	EPI_ISL_17655717	2023-04-10	Europe	Ukraine	Kharkiv region	XBB.1.9.1
hCoV-19/Ukraine/77884/2023	EPI_ISL_17655716	2023-04-11	Europe	Ukraine	Kharkiv region	XBB.1.9.1
hCoV-19/Ukraine/77880/2023	EPI_ISL_17655714	2023-04-11	Europe	Ukraine	Kharkiv region	FL.33
hCoV-19/Ukraine/77815/2023	EPI_ISL_17655708	2023-04-12	Europe	Ukraine	Dnipropetrovsk region	XBB.1.9.1
hCoV-19/Ukraine/77807/2023	EPI_ISL_17655707	2023-04-13	Europe	Ukraine	Dnipropetrovsk region	XBB.1.9.1
hCoV-19/Ukraine/77806/2023	EPI_ISL_17655706	2023-04-13	Europe	Ukraine	Dnipropetrovsk region	XBB.1.9.1
hCoV-19/Ukraine/77801/2023	EPI_ISL_17655705	2023-04-12	Europe	Ukraine	Dnipropetrovsk region	FL.33
hCoV-19/Ukraine/77800/2023	EPI_ISL_17655704	2023-04-12	Europe	Ukraine	Dnipropetrovsk region	XBB.1.9.1
hCoV-19/Ukraine/77797/2023	EPI_ISL_17655701	2023-04-12	Europe	Ukraine	Dnipropetrovsk region	XBB.1.9.1
hCoV-19/Ukraine/77716/2023	EPI_ISL_17655697	2023-04-04	Europe	Ukraine	Sumy region	XBB.1.9.1
hCoV-19/Ukraine/77714/2023	EPI_ISL_17655695	2023-04-03	Europe	Ukraine	Sumy region	XBB.1.9.1
hCoV-19/Ukraine/77705/2023	EPI_ISL_17655694	2023-04-04	Europe	Ukraine	Sumy region	XBB.1.9.1
hCoV-19/Ukraine/77469/2023	EPI_ISL_17655690	2023-04-14	Europe	Ukraine	Ivano-Frankivsk	XBB.1.9.1
hCoV-19/Ukraine/78115/2023	EPI_ISL_17649871	2023-04-04	Europe	Ukraine	Rivne region	XBB.1.9.1
hCoV-19/Ukraine/78112/2023	EPI_ISL_17649870	2023-04-04	Europe	Ukraine	Rivne region	XBB.1.9.1
hCoV-19/Ukraine/78778/2023	EPI_ISL_17649867	2023-04-04	Europe	Ukraine	Kyiv region	XBB.1.9.1
hCoV-19/Ukraine/78770/2023	EPI_ISL_17649866	2023-04-04	Europe	Ukraine	Kyiv region	XBB.1.9.1
hCoV-19/Ukraine/78700/2023	EPI_ISL_17649860	2023-04-11	Europe	Ukraine	Volyn region	XBB.1.9.1
hCoV-19/Ukraine/78309/2023	EPI_ISL_17649857	2023-04-13	Europe	Ukraine	Zaporizhzhia region	XBB.1.9.1
hCoV-19/Ukraine/78307/2023	EPI_ISL_17649856	2023-04-13	Europe	Ukraine	Zaporizhzhia region	XBB.1.9.1
hCoV-19/Ukraine/78306/2023	EPI_ISL_17649855	2023-04-13	Europe	Ukraine	Zaporizhzhia region	XBB.1.9.1
hCoV-19/Ukraine/78305/2023	EPI_ISL_17649854	2023-04-13	Europe	Ukraine	Zaporizhzhia region	XBB.1.9.1
hCoV-19/Ukraine/78303/2023	EPI_ISL_17649853	2023-04-13	Europe	Ukraine	Zaporizhzhia region	XBB.1.9.1
hCoV-19/Ukraine/78580/2023	EPI_ISL_17649848	2023-03-27	Europe	Ukraine	Khmelnytskyi region	XBB.1.9.1
hCoV-19/Ukraine/78482/2023	EPI_ISL_17649847	2023-03-30	Europe	Ukraine	Vinnytsia	XBB.1.9.1
hCoV-19/Ukraine/78478/2023	EPI_ISL_17649845	2023-03-29	Europe	Ukraine	Vinnytsia	XBB.1.9.1
hCoV-19/Ukraine/78406/2023	EPI_ISL_17649842	2023-04-12	Europe	Ukraine	Lviv region	XBB.1.9.1
hCoV-19/Ukraine/78336/2023	EPI_ISL_17649836	2023-04-10	Europe	Ukraine	Cherkasy region	XBB.1.9.1
hCoV-19/Ukraine/78335/2023	EPI_ISL_17649835	2023-04-10	Europe	Ukraine	Cherkasy region	XBB.1.9.1
hCoV-19/Ukraine/78333/2023	EPI_ISL_17649834	2023-04-11	Europe	Ukraine	Cherkasy region	XBB.1.9.1
hCoV-19/Ukraine/78928/2023	EPI_ISL_17649833	2023-04-03	Europe	Ukraine	Chernihiv region	XBB.1.9.1
hCoV-19/Ukraine/78925/2023	EPI_ISL_17649832	2023-04-03	Europe	Ukraine	Chernihiv region	XBB.1.9.1
hCoV-19/Ukraine/78921/2023	EPI_ISL_17649831	2023-04-03	Europe	Ukraine	Chernihiv region	XBB.1.9.1
hCoV-19/Ukraine/78920/2023	EPI_ISL_17649830	2023-04-03	Europe	Ukraine	Chernihiv region	XBB.1.9.1
hCoV-19/Ukraine/78916/2023	EPI_ISL_17649829	2023-04-03	Europe	Ukraine	Chernihiv region	XBB.1.9.1
hCoV-19/Ukraine/78113/2023	EPI_ISL_17649781	2023-04-04	Europe	Ukraine	Rivne region	XBB.1.9.1
hCoV-19/Ukraine/78683/2023	EPI_ISL_17649775	2023-04-08	Europe	Ukraine	Zakarpattia region	XBB.1.9.1
hCoV-19/Ukraine/78304/2023	EPI_ISL_17649773	2023-04-13	Europe	Ukraine	Zaporizhzhia region	XBB.1.9.1
hCoV-19/Ukraine/78581/2023	EPI_ISL_17649770	2023-03-27	Europe	Ukraine	Khmelnytskyi region	XBB.1.9.1
hCoV-19/Ukraine/78484/2023	EPI_ISL_17649768	2023-03-29	Europe	Ukraine	Vinnytsia	XBB.1.9.1
hCoV-19/Ukraine/78338/2023	EPI_ISL_17649764	2023-04-10	Europe	Ukraine	Cherkasy region	XBB.1.9.1
hCoV-19/Ukraine/78917/2023	EPI_ISL_17649763	2023-04-03	Europe	Ukraine	Chernihiv region	XBB.1.9.1
hCoV-19/Ukraine/78919/2023	EPI_ISL_17616557	2023-04-03	Europe	Ukraine	Chernihiv region	XBB.1.9.1
hCoV-19/Ukraine/78202/2023	EPI_ISL_17583262	2023-04-03	Europe	Ukraine	Chernivtsi	XBB.1.9.1
hCoV-19/Ukraine/78109/2023	EPI_ISL_17583261	2023-04-04	Europe	Ukraine	Rivne region	XBB.1.9.1
hCoV-19/Ukraine/78108/2023	EPI_ISL_17583260	2023-04-04	Europe	Ukraine	Rivne region	XBB.1.9.1
hCoV-19/Ukraine/78107/2023	EPI_ISL_17583259	2023-04-04	Europe	Ukraine	Rivne region	XBB.1.9.1
hCoV-19/Ukraine/78106/2023	EPI_ISL_17583258	2023-04-04	Europe	Ukraine	Rivne region	XBB.1.9.1
hCoV-19/Ukraine/78015/2023	EPI_ISL_17583256	2023-04-03	Europe	Ukraine	Mykolaiv region	XBB.1.9.1
hCoV-19/Ukraine/77868/2023	EPI_ISL_17583251	2023-04-11	Europe	Ukraine	Kharkiv region	XBB.1.9.1
hCoV-19/Ukraine/77803/2023	EPI_ISL_17583246	2023-04-11	Europe	Ukraine	Dnipropetrovsk region	XBB.1.9.1
hCoV-19/Ukraine/77802/2023	EPI_ISL_17583245	2023-04-10	Europe	Ukraine	Dnipropetrovsk region	XBB.1.9.1
hCoV-19/Ukraine/77700/2023	EPI_ISL_17583242	2023-03-31	Europe	Ukraine	Sumy region	XBB.1.9.1
hCoV-19/Ukraine/77675/2023	EPI_ISL_17583241	2023-03-21	Europe	Ukraine	Kyiv region	XBB.1.9.1
hCoV-19/Ukraine/77663/2023	EPI_ISL_17583238	2023-03-22	Europe	Ukraine	Kyiv region	XBB.1.9.1
hCoV-19/Ukraine/77556/2023	EPI_ISL_17583235	2023-03-23	Europe	Ukraine	Zhytomyr region	XBB.1.9.1
hCoV-19/Ukraine/77555/2023	EPI_ISL_17583234	2023-03-21	Europe	Ukraine	Zhytomyr region	XBB.1.9.1
hCoV-19/Ukraine/77456/2023	EPI_ISL_17583231	2023-04-14	Europe	Ukraine	Ivano-Frankivsk	XBB.1.9.1
hCoV-19/Ukraine/77369/2023	EPI_ISL_17543557	2023-03-15	Europe	Ukraine	Volyn region	XBB.1.9.1
hCoV-19/Ukraine/77192/2023	EPI_ISL_17543551	2023-03-17	Europe	Ukraine	Cherkasy region	XBB.1.9.1
hCoV-19/Ukraine/77189/2023	EPI_ISL_17543549	2023-03-17	Europe	Ukraine	Cherkasy region	XBB.1.9.1
hCoV-19/Ukraine/77180/2023	EPI_ISL_17543548	2023-03-17	Europe	Ukraine	Cherkasy region	XBB.1.9.1
hCoV-19/Ukraine/77176/2023	EPI_ISL_17543547	2023-03-17	Europe	Ukraine	Cherkasy region	XBB.1.9.1
hCoV-19/Ukraine/77141/2023	EPI_ISL_17543539	2023-03-16	Europe	Ukraine	Zaporizhzhia region	XBB.1.9.1
hCoV-19/Ukraine/77136/2023	EPI_ISL_17543538	2023-03-17	Europe	Ukraine	Zaporizhzhia region	XBB.1.9.1
hCoV-19/Ukraine/77133/2023	EPI_ISL_17543537	2023-03-16	Europe	Ukraine	Zaporizhzhia region	XBB.1.9.1
hCoV-19/Ukraine/77125/2023	EPI_ISL_17543536	2023-03-15	Europe	Ukraine	Zaporizhzhia region	XBB.1.9.1
hCoV-19/Ukraine/77123/2023	EPI_ISL_17543535	2023-03-15	Europe	Ukraine	Zaporizhzhia region	XBB.1.9.1
hCoV-19/Ukraine/76966/2023	EPI_ISL_17543533	2023-03-16	Europe	Ukraine	Chernivtsi	XBB.1.9.1
hCoV-19/Ukraine/76963/2023	EPI_ISL_17543530	2023-03-16	Europe	Ukraine	Chernivtsi	XBB.1.9.1
hCoV-19/Ukraine/76962/2023	EPI_ISL_17543529	2023-03-16	Europe	Ukraine	Chernivtsi	XBB.1.9.1
hCoV-19/Ukraine/76874/2023	EPI_ISL_17543527	2023-03-14	Europe	Ukraine	Rivne region	XBB.1.9.1
hCoV-19/Ukraine/76538/2023	EPI_ISL_17543517	2023-03-09	Europe	Ukraine	Kyiv region	XBB.1.9.1
hCoV-19/Ukraine/76976/2023	EPI_ISL_17535887	2023-03-16	Europe	Ukraine	Chernivtsi	XBB.1.9.1
hCoV-19/Ukraine/75211/2023	EPI_ISL_17521171	2023-03-13	Europe	Ukraine	Volyn region	XBB.1.9.1
hCoV-19/Ukraine/76654/2023	EPI_ISL_17521117	2023-03-02	Europe	Ukraine	Mykolaiv region	FL.33
hCoV-19/Ukraine/76653/2023	EPI_ISL_17521116	2023-03-02	Europe	Ukraine	Mykolaiv region	FL.33
hCoV-19/Ukraine/76534/2023	EPI_ISL_17521113	2023-03-09	Europe	Ukraine	Kyiv region	XBB.1.9.1
hCoV-19/Ukraine/76532/2023	EPI_ISL_17521112	2023-03-08	Europe	Ukraine	Kyiv region	XBB.1.9.1
hCoV-19/Ukraine/76749/2023	EPI_ISL_17521105	2023-03-14	Europe	Ukraine	Poltava region	XBB.1.9.1
hCoV-19/Ukraine/76305/2023	EPI_ISL_17521090	2023-03-13	Europe	Ukraine	Kharkiv region	XBB.1.9.2
hCoV-19/Ukraine/76303/2023	EPI_ISL_17521089	2023-03-14	Europe	Ukraine	Kharkiv region	XBB.1.9.1
hCoV-19/Ukraine/76289/2023	EPI_ISL_17521086	2023-03-17	Europe	Ukraine	Kharkiv region	XBB.1.9.1
hCoV-19/Ukraine/76267/2023	EPI_ISL_17521085	2023-03-15	Europe	Ukraine	Dnipropetrovsk region	XBB.1.9.1
hCoV-19/Ukraine/76257/2023	EPI_ISL_17521084	2023-03-15	Europe	Ukraine	Dnipropetrovsk region	XBB.1.9.1
hCoV-19/Ukraine/76252/2023	EPI_ISL_17521080	2023-03-15	Europe	Ukraine	Dnipropetrovsk region	FL.33
hCoV-19/Ukraine/76250/2023	EPI_ISL_17521078	2023-03-13	Europe	Ukraine	Dnipropetrovsk region	XBB.1.9.1
hCoV-19/Ukraine/76070/2023	EPI_ISL_17521076	2023-03-08	Europe	Ukraine	Chernihiv region	XBB.1.9.1
hCoV-19/Ukraine/75957/2023	EPI_ISL_17521069	2023-03-06	Europe	Ukraine	Zhytomyr region	XBB.1.9.1
hCoV-19/Ukraine/75863/2023	EPI_ISL_17521065	2023-03-13	Europe	Ukraine	Ivano-Frankivsk	XBB.1.9.1
hCoV-19/Ukraine/77187/2023	EPI_ISL_17505945	2023-03-17	Europe	Ukraine	Cherkasy region	XBB.1.9.1
hCoV-19/Ukraine/77183/2023	EPI_ISL_17505944	2023-03-17	Europe	Ukraine	Cherkasy region	XBB.1.9.1
hCoV-19/Ukraine/77084/2023	EPI_ISL_17505942	2023-03-15	Europe	Ukraine	Odesa region	XBB.1.9.1
hCoV-19/Ukraine/77140/2023	EPI_ISL_17505939	2023-03-16	Europe	Ukraine	Zaporizhzhia region	XBB.1.9.1
hCoV-19/Ukraine/77131/2023	EPI_ISL_17505937	2023-03-16	Europe	Ukraine	Zaporizhzhia region	XBB.1.9.1
hCoV-19/Ukraine/77355/2023	EPI_ISL_17492143	2023-03-13	Europe	Ukraine	Volyn region	XBB.1.9.1
hCoV-19/Ukraine/77352/2023	EPI_ISL_17492142	2023-03-13	Europe	Ukraine	Volyn region	XBB.1.9.1
hCoV-19/Ukraine/77122/2023	EPI_ISL_17492136	2023-03-15	Europe	Ukraine	Zaporizhzhia region	XBB.1.9.1
hCoV-19/Ukraine/76977/2023	EPI_ISL_17492134	2023-03-15	Europe	Ukraine	Chernivtsi	XBB.1.9.1
hCoV-19/Ukraine/76967/2023	EPI_ISL_17492133	2023-03-02	Europe	Ukraine	Chernivtsi	XBB.1.9.1
hCoV-19/Ukraine/76868/2023	EPI_ISL_17492131	2023-03-13	Europe	Ukraine	Rivne region	XBB.1.9.1
hCoV-19/Ukraine/76526/2023	EPI_ISL_17492119	2023-03-06	Europe	Ukraine	Kyiv region	XBB.1.9.1
hCoV-19/Ukraine/76522/2023	EPI_ISL_17492118	2023-03-07	Europe	Ukraine	Kyiv region	XBB.1.9.1
hCoV-19/Ukraine/76519/2023	EPI_ISL_17492117	2023-03-07	Europe	Ukraine	Kyiv region	XBB.1.9.1
hCoV-19/Ukraine/76517/2023	EPI_ISL_17492115	2023-03-07	Europe	Ukraine	Kyiv region	XBB.1.9.1
hCoV-19/Ukraine/77127/2023	EPI_ISL_17492065	2023-03-15	Europe	Ukraine	Zaporizhzhia region	XBB.1.9.1
hCoV-19/Ukraine/77118/2023	EPI_ISL_17492064	2023-03-14	Europe	Ukraine	Zaporizhzhia region	XBB.1.9.1
hCoV-19/Ukraine/76641/2023	EPI_ISL_17492054	2023-02-28	Europe	Ukraine	Mykolaiv region	FL.33
hCoV-19/Ukraine/76631/2023	EPI_ISL_17492052	2023-02-24	Europe	Ukraine	Mykolaiv region	XBB.1.9.1
hCoV-19/Ukraine/76520/2023	EPI_ISL_17492049	2023-03-07	Europe	Ukraine	Kyiv region	XBB.1.9.1
hCoV-19/Ukraine/76531/2023	EPI_ISL_17466192	2023-03-09	Europe	Ukraine	Kyiv region	XBB.1.9.1
hCoV-19/Ukraine/76750/2023	EPI_ISL_17466190	2023-03-14	Europe	Ukraine	Poltava region	XBB.1.9.1
hCoV-19/Ukraine/76253/2023	EPI_ISL_17466186	2023-03-13	Europe	Ukraine	Dnipropetrovsk region	XBB.1.9.1
hCoV-19/Ukraine/75867/2023	EPI_ISL_17466180	2023-03-13	Europe	Ukraine	Ivano-Frankivsk	XBB.1.9.1
hCoV-19/Ukraine/76738/2023	EPI_ISL_17390738	2023-03-03	Europe	Ukraine	Poltava region	XBB.1.9.1
hCoV-19/Ukraine/76300/2023	EPI_ISL_17390725	2023-03-13	Europe	Ukraine	Kharkiv region	XBB.1.9.1
hCoV-19/Ukraine/76293/2023	EPI_ISL_17390723	2023-03-13	Europe	Ukraine	Kharkiv region	XBB.1.9.1
hCoV-19/Ukraine/76290/2023	EPI_ISL_17390722	2023-03-13	Europe	Ukraine	Kharkiv region	XBB.1.9.1
hCoV-19/Ukraine/76288/2023	EPI_ISL_17390721	2023-03-13	Europe	Ukraine	Kharkiv region	XBB.1.9.1
hCoV-19/Ukraine/76259/2023	EPI_ISL_17390720	2023-03-16	Europe	Ukraine	Dnipropetrovsk region	XBB.1.9.1
hCoV-19/Ukraine/76258/2023	EPI_ISL_17390719	2023-03-16	Europe	Ukraine	Dnipropetrovsk region	XBB.1.9.1
hCoV-19/Ukraine/76246/2023	EPI_ISL_17390717	2023-03-14	Europe	Ukraine	Dnipropetrovsk region	XBB.1.9.1
hCoV-19/Ukraine/76140/2023	EPI_ISL_17390715	2023-03-01	Europe	Ukraine	Kyiv city	XBB.1.9.1
hCoV-19/Ukraine/76137/2023	EPI_ISL_17390714	2023-03-01	Europe	Ukraine	Kyiv city	XBB.1.9.1
hCoV-19/Ukraine/76124/2023	EPI_ISL_17390712	2023-02-28	Europe	Ukraine	Kyiv city	XBB.1.9.1
hCoV-19/Ukraine/76053/2023	EPI_ISL_17390711	2023-03-06	Europe	Ukraine	Chernihiv region	XBB.1.9.1
hCoV-19/Ukraine/76050/2023	EPI_ISL_17390710	2023-03-06	Europe	Ukraine	Chernihiv region	XBB.1.9.1
hCoV-19/Ukraine/76049/2023	EPI_ISL_17390709	2023-03-06	Europe	Ukraine	Chernihiv region	XBB.1.9.1
hCoV-19/Ukraine/76048/2023	EPI_ISL_17390708	2023-03-06	Europe	Ukraine	Chernihiv region	XBB.1.9.1
hCoV-19/Ukraine/75971/2023	EPI_ISL_17390707	2023-03-07	Europe	Ukraine	Zhytomyr region	XBB.1.9.1
hCoV-19/Ukraine/75949/2023	EPI_ISL_17390702	2023-03-03	Europe	Ukraine	Zhytomyr region	XBB.1.9.1
hCoV-19/Ukraine/HCL023076301001/2023	EPI_ISL_17711359	2023-01-21	Europe	Ukraine	Kyiv	BQ.1.10
hCoV-19/Ukraine/HCL023076298601/2023	EPI_ISL_17711358	2023-03-13	Europe	Ukraine	Kyiv	XBB.1.5.67
hCoV-19/Ukraine/HCL023076282701/2023	EPI_ISL_17711355	2023-03-07	Europe	Ukraine	Kyiv	XBB.1.5
hCoV-19/Ukraine/HCL023076292601/2023	EPI_ISL_17711357	2023-03-06	Europe	Ukraine	Kyiv	CH.1.1
hCoV-19/Ukraine/HCL023076806201/2023	EPI_ISL_17711368	2023-02-15	Europe	Ukraine	Kyiv	XBB.1.9.1
hCoV-19/Ukraine/HCL023076303301/2023	EPI_ISL_17711360	2023-03-20	Europe	Ukraine	Kyiv	XBB.1.5.67
hCoV-19/Ukraine/HCL023076799601/2023	EPI_ISL_17711367	2023-02-26	Europe	Ukraine	Kyiv	BN.1.2.1
hCoV-19/Ukraine/HCL023076306201/2023	EPI_ISL_17711361	2023-02-22	Europe	Ukraine	Kyiv	XBB.1.4
hCoV-19/Ukraine/HCL023076311101/2023	EPI_ISL_17711362	2023-02-21	Europe	Ukraine	Kyiv	XBB.1.4
hCoV-19/Ukraine/HCL023076317201/2023	EPI_ISL_17711364	2023-05-09	Europe	Ukraine	Kyiv	XBB.1.5.13
hCoV-19/Ukraine/HCL023076325601/2023	EPI_ISL_17711366	2023-02-26	Europe	Ukraine	Kyiv	XBB.1.5
hCoV-19/Ukraine/HCL023076813001/2023	EPI_ISL_17711369	2023-02-09	Europe	Ukraine	Kyiv	BA.5.2.20
hCoV-19/Ukraine/79438/2023	EPI_ISL_17742359	2023-05-16	Europe	Ukraine	Poltava region	XBB.1.5
hCoV-19/Ukraine/79434/2023	EPI_ISL_17742355	2023-04-24	Europe	Ukraine	Ternopil region	XBB.1.5
hCoV-19/Ukraine/79140/2023	EPI_ISL_17742346	2023-05-01	Europe	Ukraine	Kyiv region	XBB.1.9.1
hCoV-19/Ukraine/79304/2023	EPI_ISL_17742943	2023-05-17	Europe	Ukraine	Ivano-Frankivsk	XBB.1.9.1
hCoV-19/Ukraine/76731/2023	EPI_ISL_17347605	2023-03-02	Europe	Ukraine	Poltava region	CH.1.1
hCoV-19/Ukraine/76880/2023	EPI_ISL_17505936	2023-03-14	Europe	Ukraine	Rivne region	CH.1.1
hCoV-19/Ukraine/77188/2023	EPI_ISL_17505946	2023-03-17	Europe	Ukraine	Cherkasy region	CH.1.1.15
hCoV-19/Ukraine/75862/2023	EPI_ISL_17521064	2023-03-13	Europe	Ukraine	Ivano-Frankivsk	CH.1.1.24
hCoV-19/Ukraine/76752/2023	EPI_ISL_17521107	2023-03-13	Europe	Ukraine	Poltava region	CH.1.1
hCoV-19/Ukraine/76744/2023	EPI_ISL_17521104	2023-03-08	Europe	Ukraine	Poltava region	CH.1.1
hCoV-19/Ukraine/77963/2023	EPI_ISL_17583253	2023-03-29	Europe	Ukraine	Poltava region	CH.1.1
hCoV-19/Ukraine/78103/2023	EPI_ISL_17655730	2023-04-04	Europe	Ukraine	Rivne region	CH.1.1
hCoV-19/Ukraine/78415/2023	EPI_ISL_17684621	2023-04-11	Europe	Ukraine	Lviv region	CH.1.1
hCoV-19/Ukraine/77467/2023	EPI_ISL_17711818	2023-04-14	Europe	Ukraine	Ivano-Frankivsk	CH.1.1
hCoV-19/Ukraine/79323/2023	EPI_ISL_17781296	2023-05-17	Europe	Ukraine	Ivano-Frankivsk	DV.1.1
hCoV-19/Ukraine/79085/2023	EPI_ISL_17830516	2023-05-12	Europe	Ukraine	Zhytomyr region	CH.1.1.16
hCoV-19/Ukraine/79504/2023	EPI_ISL_17797034	2023-05-16	Europe	Ukraine	Dnipropetrovsk region	CH.1.1.1
hCoV-19/Ukraine/79128/2023	EPI_ISL_17797027	2023-05-05	Europe	Ukraine	Kyiv region	FL.5
hCoV-19/Ukraine/77182/2023	EPI_ISL_17505943	2023-03-17	Europe	Ukraine	Cherkasy region	BA.5.1
hCoV-19/Ukraine/79186/2023	EPI_ISL_17797012	2023-03-15	Europe	Ukraine	Kharkiv region	XBB.1.9.1
hCoV-19/Ukraine/79196/2023	EPI_ISL_17830524	2023-05-16	Europe	Ukraine	Kharkiv region	XBB.1.5
hCoV-19/Ukraine/79327/2023	EPI_ISL_17830564	2023-05-18	Europe	Ukraine	Ivano-Frankivsk	XBB.1.16.1
hCoV-19/Ukraine/79145/2023	EPI_ISL_17830519	2023-05-04	Europe	Ukraine	Kyiv region	XBB.1.5
hCoV-19/Ukraine/79609/2023	EPI_ISL_17830549	2023-05-01	Europe	Ukraine	Odesa region	XBB.1.5.37
hCoV-19/Ukraine/79642/2023	EPI_ISL_17830558	2023-05-24	Europe	Ukraine	Cherkasy region	XBB.1.9.1
hCoV-19/Ukraine/79204/2023	EPI_ISL_17830526	2023-05-17	Europe	Ukraine	Kharkiv region	XBB.1.5.67
hCoV-19/Ukraine/79559/2023	EPI_ISL_17830538	2023-05-12	Europe	Ukraine	Volyn region	FL.3.2
hCoV-19/Ukraine/79376/2023	EPI_ISL_17833458	2023-05-18	Europe	Ukraine	Kirovohrad region	XBB.1.9.1
hCoV-19/Ukraine/79472/2023	EPI_ISL_17884899	2023-05-21	Europe	Ukraine	Vinnytsia	XBB.1.9
hCoV-19/Ukraine/79316/2023	EPI_ISL_17884883	2023-05-17	Europe	Ukraine	Ivano-Frankivsk	XBB.1.9
hCoV-19/Ukraine/77814/2023	EPI_ISL_17821165	2023-04-11	Europe	Ukraine	Dnipropetrovsk region	XBB.1.43.1
hCoV-19/Ukraine/78707/2023	EPI_ISL_17684634	2023-04-11	Europe	Ukraine	Volyn region	XBB.1.43.1
hCoV-19/Ukraine/78703/2023	EPI_ISL_17684631	2023-04-11	Europe	Ukraine	Volyn region	XBB.1.43.1
hCoV-19/Ukraine/78701/2023	EPI_ISL_17684629	2023-04-11	Europe	Ukraine	Volyn region	XBB.1.43.1
hCoV-19/Ukraine/78710/2023	EPI_ISL_17649863	2023-04-06	Europe	Ukraine	Volyn region	XBB.1.43.1
hCoV-19/Ukraine/78705/2023	EPI_ISL_17649861	2023-04-10	Europe	Ukraine	Volyn region	XBB.1.43.1
hCoV-19/Ukraine/75633/2023	EPI_ISL_17521151	2023-03-16	Europe	Ukraine	Vinnytsia	XBB.1.9
hCoV-19/Ukraine/75634/2023	EPI_ISL_17367283	2023-02-22	Europe	Ukraine	Vinnytsia	XBB.1.9
hCoV-19/Ukraine/78216/2023	EPI_ISL_17583263	2023-04-11	Europe	Ukraine	Chernivtsi	BA.2
hCoV-19/Ukraine/HCL023078404601/2023	EPI_ISL_17711370	2023-04-03	Europe	Ukraine	Kyiv	XBB.1.9.1
hCoV-19/Ukraine/HCL023076314801/2023	EPI_ISL_17711363	2023-02-22	Europe	Ukraine	Kyiv	XBB.1.4
hCoV-19/Ukraine/80112/2023	EPI_ISL_18127834	2023-07-17	Europe	Ukraine	Poltava region	BA.2
hCoV-19/Ukraine/79573/2023	EPI_ISL_18274770	2023-05-10	Europe	Ukraine	Zakarpattia region	XBB.1.5
hCoV-19/Ukraine/80137/2023	EPI_ISL_18263598	2023-07-17	Europe	Ukraine	Vinnytsia	XBB.2.3
hCoV-19/Ukraine/80076/2023	EPI_ISL_18263597	2023-08-02	Europe	Ukraine	Ivano-Frankivsk	XBB.1.5
hCoV-19/Ukraine/79582/2023	EPI_ISL_18274774	2023-05-17	Europe	Ukraine	Khmelnytskyi region	EG.1.6
hCoV-19/Ukraine/79556/2023	EPI_ISL_18274767	2023-05-17	Europe	Ukraine	Volyn region	FL.3.2
hCoV-19/Ukraine/79449/2023	EPI_ISL_18274750	2023-05-04	Europe	Ukraine	Vinnytsia	XBB.1.9.1
hCoV-19/Ukraine/79574/2023	EPI_ISL_18274771	2023-05-13	Europe	Ukraine	Zakarpattia region	XBB.1.9.1
hCoV-19/Ukraine/79551/2023	EPI_ISL_18274764	2023-05-12	Europe	Ukraine	Volyn region	XBB.1.5
hCoV-19/Ukraine/79555/2023	EPI_ISL_18274766	2023-05-15	Europe	Ukraine	Volyn region	FL.3.2
hCoV-19/Ukraine/79557/2023	EPI_ISL_18274768	2023-05-17	Europe	Ukraine	Volyn region	FL.3.2
hCoV-19/Ukraine/79482/2023	EPI_ISL_18274754	2023-05-08	Europe	Ukraine	Dnipropetrovsk region	XBB.1.9.1
hCoV-19/Ukraine/79584/2023	EPI_ISL_18274775	2023-05-18	Europe	Ukraine	Khmelnytskyi region	XBB.1.5.12
hCoV-19/Ukraine/79481/2023	EPI_ISL_18274753	2023-05-05	Europe	Ukraine	Dnipropetrovsk region	XBB.1.9.1
hCoV-19/Ukraine/79485/2023	EPI_ISL_18274755	2023-05-08	Europe	Ukraine	Dnipropetrovsk region	XBB.1.9.1
hCoV-19/Ukraine/79585/2023	EPI_ISL_18274776	2023-05-18	Europe	Ukraine	Khmelnytskyi region	XBB.1.5.12
hCoV-19/Ukraine/79496/2023	EPI_ISL_18274757	2023-05-05	Europe	Ukraine	Dnipropetrovsk region	XBB.1.5
hCoV-19/Ukraine/79488/2023	EPI_ISL_18274756	2023-05-08	Europe	Ukraine	Dnipropetrovsk region	XBB.1.5.12
hCoV-19/Ukraine/79576/2023	EPI_ISL_18274772	2023-05-16	Europe	Ukraine	Khmelnytskyi region	XBB.1.9.1
hCoV-19/Ukraine/79550/2023	EPI_ISL_18274763	2023-05-12	Europe	Ukraine	Volyn region	FL.3.2
hCoV-19/Ukraine/79577/2023	EPI_ISL_18274773	2023-05-16	Europe	Ukraine	Khmelnytskyi region	XBB.1.5.12
hCoV-19/Ukraine/79594/2023	EPI_ISL_18274778	2023-04-18	Europe	Ukraine	Odesa region	XBB.1.5
hCoV-19/Ukraine/79593/2023	EPI_ISL_18274777	2023-04-18	Europe	Ukraine	Odesa region	XBB.1.5
hCoV-19/Ukraine/79554/2023	EPI_ISL_18274765	2023-05-11	Europe	Ukraine	Volyn region	XBB.1.9.1
hCoV-19/Ukraine/79564/2023	EPI_ISL_18274769	2023-05-08	Europe	Ukraine	Zakarpattia region	XBB.1.9.1
hCoV-19/Ukraine/79549/2023	EPI_ISL_18274762	2023-05-11	Europe	Ukraine	Volyn region	XBB.1.9.2
hCoV-19/Ukraine/80070/2023	EPI_ISL_18274910	2023-08-01	Europe	Ukraine	Ivano-Frankivsk	XBB.1.5
hCoV-19/Ukraine/80056/2023	EPI_ISL_18274902	2023-07-25	Europe	Ukraine	Ivano-Frankivsk	XBB.1.5
hCoV-19/Ukraine/80058/2023	EPI_ISL_18274896	2023-07-28	Europe	Ukraine	Ivano-Frankivsk	XBB.1.9.1
hCoV-19/Ukraine/80105/2023	EPI_ISL_18274887	2023-08-01	Europe	Ukraine	Chernivtsi	XBB.1.9.1
hCoV-19/Ukraine/80045/2023	EPI_ISL_18274895	2023-07-25	Europe	Ukraine	Ivano-Frankivsk	XBB.1.5.12
hCoV-19/Ukraine/80062/2023	EPI_ISL_18274894	2023-07-31	Europe	Ukraine	Ivano-Frankivsk	XBB.1.5.24
hCoV-19/Ukraine/80055/2023	EPI_ISL_18274893	2023-07-27	Europe	Ukraine	Ivano-Frankivsk	XBB.1.5
hCoV-19/Ukraine/80141/2023	EPI_ISL_18274920	2023-07-31	Europe	Ukraine	Vinnytsia	EG.1
hCoV-19/Ukraine/80106/2023	EPI_ISL_18274888	2023-07-31	Europe	Ukraine	Chernivtsi	XBB.1.9.1
hCoV-19/Ukraine/80138/2023	EPI_ISL_18274921	2023-07-20	Europe	Ukraine	Vinnytsia	XBB.1.9.1
hCoV-19/Ukraine/80139/2023	EPI_ISL_18274919	2023-07-19	Europe	Ukraine	Vinnytsia	XBB.1.9.1
hCoV-19/Ukraine/80127/2023	EPI_ISL_18274924	2023-07-06	Europe	Ukraine	Zhytomyr region	EG.1.2
hCoV-19/Ukraine/80142/2023	EPI_ISL_18274923	2023-08-05	Europe	Ukraine	Zaporizhzhia region	XBB.1.16
hCoV-19/Ukraine/80042/2023	EPI_ISL_18274891	2023-07-24	Europe	Ukraine	Ivano-Frankivsk	BQ.1.1
hCoV-19/Ukraine/80140/2023	EPI_ISL_18274922	2023-07-22	Europe	Ukraine	Vinnytsia	EG.1
hCoV-19/Ukraine/80039/2023	EPI_ISL_18274915	2023-07-25	Europe	Ukraine	Kharkiv region	XBB.1.5
hCoV-19/Ukraine/80126/2023	EPI_ISL_18274926	2023-06-21	Europe	Ukraine	Zhytomyr region	XBB.1.9.1
hCoV-19/Ukraine/80129/2023	EPI_ISL_18274927	2023-07-24	Europe	Ukraine	Zhytomyr region	XBB.1.16
hCoV-19/Ukraine/80069/2023	EPI_ISL_18274909	2023-08-01	Europe	Ukraine	Ivano-Frankivsk	XBB.1.9.1
hCoV-19/Ukraine/80109/2023	EPI_ISL_18274890	2023-08-04	Europe	Ukraine	Chernivtsi	XBB.1.9.1
hCoV-19/Ukraine/80051/2023	EPI_ISL_18274892	2023-07-28	Europe	Ukraine	Ivano-Frankivsk	XBB.1.9.1
hCoV-19/Ukraine/80107/2023	EPI_ISL_18274889	2023-07-31	Europe	Ukraine	Chernivtsi	XBB.1.9.1
hCoV-19/Ukraine/80063/2023	EPI_ISL_18274911	2023-07-31	Europe	Ukraine	Ivano-Frankivsk	XBB.1.5.12
hCoV-19/Ukraine/80075/2023	EPI_ISL_18274913	2023-08-02	Europe	Ukraine	Ivano-Frankivsk	XBB.1.5
hCoV-19/Ukraine/80065/2023	EPI_ISL_18274912	2023-07-27	Europe	Ukraine	Ivano-Frankivsk	XBB.1.9.1
hCoV-19/Ukraine/80038/2023	EPI_ISL_18274914	2023-07-25	Europe	Ukraine	Kharkiv region	XBB.1.9.1
hCoV-19/Ukraine/80113/2023	EPI_ISL_18274918	2023-07-31	Europe	Ukraine	Lviv region	XBB.2.3.2
hCoV-19/Ukraine/80067/2023	EPI_ISL_18274908	2023-07-28	Europe	Ukraine	Ivano-Frankivsk	XBB.1.9.1
hCoV-19/Ukraine/80125/2023	EPI_ISL_18274925	2023-06-23	Europe	Ukraine	Zhytomyr region	XBB.1.9.1
hCoV-19/Ukraine/79207/2023	EPI_ISL_18295029	2023-05-16	Europe	Ukraine	Kharkiv region	XBB.1.5.12
hCoV-19/Ukraine/79493/2023	EPI_ISL_18295058	2023-05-09	Europe	Ukraine	Dnipropetrovsk region	XBB.1.5
hCoV-19/Ukraine/79212/2023	EPI_ISL_18295082	2023-05-18	Europe	Ukraine	Kharkiv region	XBB.1.9.1
hCoV-19/Ukraine/79143/2023	EPI_ISL_18295027	2023-05-03	Europe	Ukraine	Kyiv region	XBB.1.9.1
hCoV-19/Ukraine/79078/2023	EPI_ISL_18295026	2023-05-09	Europe	Ukraine	Zhytomyr region	XBB.1.5.15
hCoV-19/Ukraine/79611/2023	EPI_ISL_18295033	2023-05-04	Europe	Ukraine	Odesa region	XBB.1.5
hCoV-19/Ukraine/79604/2023	EPI_ISL_18295032	2023-04-27	Europe	Ukraine	Odesa region	XBB.1.5
hCoV-19/Ukraine/79588/2023	EPI_ISL_18295036	2023-05-23	Europe	Ukraine	Khmelnytskyi region	FL.33
hCoV-19/Ukraine/79077/2023	EPI_ISL_18295025	2023-05-09	Europe	Ukraine	Zhytomyr region	XBB.1.5.15
hCoV-19/Ukraine/79148/2023	EPI_ISL_18295028	2023-05-04	Europe	Ukraine	Kyiv region	XBB.1.9.1
hCoV-19/Ukraine/79174/2023	EPI_ISL_18295038	2023-05-16	Europe	Ukraine	Chernihiv region	XBB.1.9.1
hCoV-19/Ukraine/79613/2023	EPI_ISL_18295035	2023-05-04	Europe	Ukraine	Odesa region	FL.33
hCoV-19/Ukraine/79612/2023	EPI_ISL_18295034	2023-05-04	Europe	Ukraine	Odesa region	XBB.1.5
hCoV-19/Ukraine/79302/2023	EPI_ISL_18295039	2023-05-19	Europe	Ukraine	Lviv region	XBB.1.5
hCoV-19/Ukraine/79523/2023	EPI_ISL_18295060	2023-05-03	Europe	Ukraine	Rivne region	XBB.1.5.12
hCoV-19/Ukraine/79075/2023	EPI_ISL_18295024	2023-05-09	Europe	Ukraine	Zhytomyr region	XBB.1.5
hCoV-19/Ukraine/79636/2023	EPI_ISL_18295037	2023-05-18	Europe	Ukraine	Cherkasy region	XBB.1.5
hCoV-19/Ukraine/79079/2023	EPI_ISL_18295079	2023-05-05	Europe	Ukraine	Zhytomyr region	XBB.1.5
hCoV-19/Ukraine/79530/2023	EPI_ISL_18295062	2023-05-08	Europe	Ukraine	Rivne region	XBB.1.5
hCoV-19/Ukraine/79534/2023	EPI_ISL_18295063	2023-05-01	Europe	Ukraine	Rivne region	XBB.1.5.17
hCoV-19/Ukraine/79495/2023	EPI_ISL_18295059	2023-05-11	Europe	Ukraine	Dnipropetrovsk region	XBB.1.5.12
hCoV-19/Ukraine/79348/2023	EPI_ISL_18295087	2023-05-08	Europe	Ukraine	Kirovohrad region	XBB.1.9.1
hCoV-19/Ukraine/79373/2023	EPI_ISL_18295088	2023-05-19	Europe	Ukraine	Kirovohrad region	XBB.1.9.1
hCoV-19/Ukraine/79296/2023	EPI_ISL_18295084	2023-05-15	Europe	Ukraine	Lviv region	XBB.1.9.1
hCoV-19/Ukraine/79131/2023	EPI_ISL_18295080	2023-05-08	Europe	Ukraine	Kyiv region	XBB.1.9.1
hCoV-19/Ukraine/79303/2023	EPI_ISL_18295085	2023-05-15	Europe	Ukraine	Ivano-Frankivsk	XBB.1.9.1
hCoV-19/Ukraine/79231/2023	EPI_ISL_18295083	2023-04-27	Europe	Ukraine	Mykolaiv region	FL.33
hCoV-19/Ukraine/79320/2023	EPI_ISL_18295086	2023-05-17	Europe	Ukraine	Ivano-Frankivsk	FL.33
hCoV-19/Ukraine/79149/2023	EPI_ISL_18295081	2023-05-18	Europe	Ukraine	Kyiv region	XBB.1.9.1
hCoV-19/Ukraine/79624/2023	EPI_ISL_18302998	2023-05-15	Europe	Ukraine	Cherkasy region	XBB.1.9.1
hCoV-19/Ukraine/79082/2023	EPI_ISL_18303014	2023-05-10	Europe	Ukraine	Zhytomyr region	XBB.1.5.46
hCoV-19/Ukraine/79615/2023	EPI_ISL_18302994	2023-05-12	Europe	Ukraine	Odesa region	XBB.1.9.1
hCoV-19/Ukraine/79241/2023	EPI_ISL_18303016	2023-05-15	Europe	Ukraine	Mykolaiv region	XBB.1.9.1
hCoV-19/Ukraine/79252/2023	EPI_ISL_18303009	2023-05-10	Europe	Ukraine	Chernivtsi	XBB.1.9.1
hCoV-19/Ukraine/79608/2023	EPI_ISL_18303026	2023-05-01	Europe	Ukraine	Odesa region	XBB.1.9.1
hCoV-19/Ukraine/79639/2023	EPI_ISL_18303000	2023-05-18	Europe	Ukraine	Cherkasy region	XBB.1.9.1
hCoV-19/Ukraine/79425/2023	EPI_ISL_18302999	2023-05-19	Europe	Ukraine	Ternopil region	XBB.1.5
hCoV-19/Ukraine/79215/2023	EPI_ISL_18303018	2023-04-19	Europe	Ukraine	Mykolaiv region	XBB.1.9.1
hCoV-19/Ukraine/79630/2023	EPI_ISL_18303005	2023-05-16	Europe	Ukraine	Cherkasy region	XBB.1.5
hCoV-19/Ukraine/79626/2023	EPI_ISL_18303017	2023-05-22	Europe	Ukraine	Cherkasy region	XBB.1.5
hCoV-19/Ukraine/79121/2023	EPI_ISL_18303021	2023-04-27	Europe	Ukraine	Kyiv region	XBB.1.5
hCoV-19/Ukraine/79597/2023	EPI_ISL_18303015	2023-04-20	Europe	Ukraine	Odesa region	XBB.1.9.1
[truncated: 1,997 more rows]

## Sheet: S3
Table S3: Geographic representativeness of Ukrainian SARS-CoV-2 genomes
Oblast of Ukraine	Number of sequenced samples
Cherkasy oblast	189
Chernihiv oblast	212
Chernivtsi oblast	239
Dnipropetrovskyi oblast	230
Ivano-Frankivsk oblast	255
Kharkiv oblast	187
Kherson oblast	7
Khmelnytskyi oblast	240
Kirovohrad oblast	133
Kyiv city	51
Kyiv oblast	311
Lviv oblast	151
Mykolaiv oblast	156
Odesa oblast	242
Poltava oblast	123
Rivne oblast	206
Sumy oblast	185
Ternopil oblast	101
Vinnytsia oblast	139
Volyn oblast	201
Zakarpattya oblast	61
Zaporizhzhya oblast	123
Zhytomyr oblast	252
